# Supplementary material for: Nafamostat has anti-asthmatic effects associated with suppressed pro-inflammatory gene expression, eosinophil infiltration and airway hyperreactivity
Source: Front Immunol. 2023 Apr 21;14:1136780. doi: 10.3389/fimmu.2023.1136780 (PMC10160450; doi:10.3389/fimmu.2023.1136780)
Supplement: Supplementary file 2 [file Table_1.xls]

## Sheet: Supplementary table 1
Supplementary Table 1: Differentially expressed genes in HDM-sensitized vs. vehicle control mice
Gene	baseMean	log2FoldChange	lfcSE	stat	pvalue	padj
Retnla	76730.2	8.55416	0.170863	50.0645	0	0
Rnase2a	4112.4	9.55969	0.269655	35.4516	2.74e-275	1.99e-271
Mmp12	2868.19	7.30519	0.243873	29.9549	3.8e-197	1.83e-193
Arg1	759.356	6.30121	0.255572	24.6554	3.22e-134	1.17e-130
Lcn2	5247.08	3.41604	0.145659	23.4524	1.25e-121	3.63e-118
Ccl11	345.697	5.45289	0.238587	22.8549	1.31e-115	3.16e-112
Slc26a4	394.6	6.84852	0.32014	21.3923	1.58e-101	3.27e-98
Ccl8	3638.49	7.4799	0.356347	20.9905	8.01e-98	1.45e-94
Gatm	1029.82	3.41161	0.168337	20.2665	2.54e-91	4.09e-88
Clca1	8977.16	9.95143	0.494449	20.1263	4.34e-90	6.3e-87
Fbp1	318.239	4.2963	0.219305	19.5905	1.86e-85	2.45e-82
Wfdc17	1160.78	3.89152	0.199807	19.4764	1.74e-84	2.1e-81
Tnfrsf9	368.295	4.37017	0.225089	19.4153	5.73e-84	6.39e-81
Agr2	328.042	4.18908	0.219546	19.0807	3.66e-81	3.79e-78
Muc5ac	297.593	4.7651	0.25805	18.4658	3.89e-76	3.76e-73
Pla2g7	921.169	2.73759	0.149761	18.2798	1.2e-74	1.09e-71
Ccr1	314.897	3.39186	0.188205	18.0222	1.31e-72	1.11e-69
Cxcl5	357.322	7.71145	0.429747	17.9442	5.33e-72	4.29e-69
AA467197	291.444	6.68286	0.373821	17.8772	1.78e-71	1.36e-68
Cd300lf	393.626	3.05336	0.173153	17.6339	1.35e-69	9.8e-67
Saa3	2812.94	8.13378	0.465338	17.4793	2.06e-68	1.42e-65
Pigr	5340.63	3.26336	0.188001	17.3582	1.71e-67	1.13e-64
Ccl12	256.683	4.37801	0.264745	16.5367	2e-61	1.26e-58
Ms4a4a	370.404	2.99463	0.183541	16.3158	7.61e-60	4.6e-57
Lgals3	1057.63	3.14519	0.193792	16.2297	3.11e-59	1.8e-56
Ccl6	10032.2	3.18441	0.198724	16.0242	8.66e-58	4.83e-55
Fxyd4	160.309	5.79314	0.36647	15.8079	2.74e-56	1.47e-53
Serpina3h	2570.54	2.37394	0.150798	15.7425	7.74e-56	4.01e-53
Ccl24	149.943	3.9691	0.253117	15.6809	2.04e-55	1.02e-52
Tff2	664.76	3.34221	0.214684	15.5681	1.2e-54	5.8e-52
Arg2	347.651	2.68502	0.173482	15.4772	4.94e-54	2.31e-51
Timp1	188.688	4.65827	0.30293	15.3774	2.32e-53	1.05e-50
Fcgr3	1897.34	3.09176	0.201859	15.3165	5.93e-53	2.61e-50
Hal	237.407	4.56228	0.298282	15.2952	8.23e-53	3.51e-50
Serpina3n	605.338	3.08116	0.203782	15.1199	1.2e-51	4.96e-49
Clec4a2	378.892	3.32032	0.225789	14.7054	5.95e-49	2.33e-46
Prg2	169.186	6.94534	0.47227	14.7063	5.87e-49	2.33e-46
Fcgbp	182.227	4.99759	0.343144	14.5641	4.75e-48	1.81e-45
C1qb	731.678	2.97611	0.209188	14.2269	6.24e-46	2.32e-43
Col6a5	157.442	4.50364	0.318087	14.1585	1.65e-45	5.99e-43
Steap4	520.299	2.22139	0.159576	13.9205	4.75e-44	1.68e-41
Trem2	324.81	3.36564	0.242102	13.9018	6.18e-44	2.13e-41
Il1rn	142.355	3.44112	0.256526	13.4143	4.99e-41	1.68e-38
Cd200r1	222.172	2.97165	0.223762	13.2804	3.01e-40	9.91e-38
Cyp2f2	23879	-2.34031	0.176271	-13.2768	3.16e-40	1.02e-37
Adam8	294.776	2.77561	0.209286	13.2623	3.83e-40	1.21e-37
Ccl2	186.322	4.27462	0.322415	13.2581	4.05e-40	1.25e-37
Ly6i	130.189	4.67899	0.359597	13.0117	1.05e-38	3.17e-36
Tbxas1	217.979	2.8676	0.221248	12.961	2.04e-38	6.02e-36
F10	377.014	3.06524	0.237631	12.8992	4.55e-38	1.32e-35
Chil4	1510.89	14.1499	1.09802	12.8868	5.34e-38	1.52e-35
Slc6a20a	235.817	3.21656	0.251597	12.7846	2e-37	5.57e-35
Serpina3g	758.365	2.37388	0.186209	12.7485	3.18e-37	8.69e-35
Ms4a6d	346.647	2.77125	0.218404	12.6886	6.84e-37	1.84e-34
Pon1	190.176	-2.939	0.232262	-12.6538	1.07e-36	2.81e-34
Il1b	319.126	2.74841	0.217444	12.6396	1.28e-36	3.31e-34
Ccl7	125.124	5.74477	0.457034	12.5697	3.1e-36	7.88e-34
Cyp4f18	122.977	3.17935	0.254775	12.4791	9.71e-36	2.43e-33
Cd300a	500.607	1.88594	0.151565	12.4431	1.52e-35	3.75e-33
Bmp6	1611.84	-1.85338	0.149235	-12.4192	2.06e-35	4.97e-33
Gstm1	4571.39	-1.4127	0.113822	-12.4115	2.26e-35	5.38e-33
Itgax	1314.04	2.39979	0.19342	12.4072	2.39e-35	5.59e-33
Tyrobp	2716.77	2.02458	0.163328	12.3958	2.75e-35	6.34e-33
Tnip3	94.3605	4.312	0.347999	12.3908	2.93e-35	6.63e-33
Pglyrp1	511.835	2.08892	0.170586	12.2456	1.77e-34	3.96e-32
Ms4a7	116.098	4.02776	0.331491	12.1504	5.71e-34	1.25e-31
Clec4n	388.617	2.60598	0.215839	12.0737	1.45e-33	3.15e-31
Sla	759.461	2.20167	0.183164	12.0202	2.78e-33	5.93e-31
Scube2	819.011	-2.31789	0.193464	-11.981	4.47e-33	9.39e-31
Cotl1	2576.49	1.95534	0.165301	11.829	2.76e-32	5.73e-30
Fcer1g	1769.04	1.8958	0.161267	11.7557	6.6e-32	1.35e-29
Chil1	15836.6	1.88173	0.161234	11.6708	1.8e-31	3.62e-29
Cyba	3653.67	2.12012	0.181776	11.6634	1.96e-31	3.89e-29
Ccr5	130.525	2.86766	0.247158	11.6026	4e-31	7.84e-29
Tfec	311.414	2.73927	0.236209	11.5968	4.28e-31	8.27e-29
Mrc1	813.896	1.61622	0.139642	11.574	5.58e-31	1.06e-28
Slamf8	159.434	2.78092	0.242201	11.4818	1.63e-30	3.06e-28
Itga1	2080.56	-1.73101	0.151462	-11.4287	3.01e-30	5.59e-28
Igf1	361.754	2.57274	0.22594	11.3869	4.86e-30	8.92e-28
Ncf1	654.137	1.76209	0.156263	11.2764	1.72e-29	3.11e-27
Capg	549.687	2.00283	0.178196	11.2394	2.61e-29	4.67e-27
Thbd	5992.1	-1.27827	0.114197	-11.1935	4.39e-29	7.75e-27
Cd177	402.476	1.89999	0.171966	11.0486	2.23e-28	3.89e-26
Akap5	2612.85	-1.53946	0.14002	-10.9945	4.06e-28	7.01e-26
Slc5a1	126.281	2.9319	0.266784	10.9898	4.28e-28	7.3e-26
Ncf4	267.38	2.02656	0.184562	10.9804	4.75e-28	8e-26
Ager	11138.2	-1.21267	0.110551	-10.9693	5.37e-28	8.94e-26
Il33	1131.26	2.21127	0.202222	10.9349	7.85e-28	1.29e-25
Cstb	3250.05	2.06794	0.189471	10.9143	9.85e-28	1.6e-25
Spi1	678.437	1.87329	0.172722	10.8457	2.09e-27	3.37e-25
Itga8	2167.59	-1.47832	0.136837	-10.8035	3.31e-27	5.28e-25
C3ar1	200.853	2.65627	0.246061	10.7952	3.63e-27	5.72e-25
Pim1	632.409	1.35527	0.126228	10.7367	6.84e-27	1.07e-24
Clec7a	8162.74	4.34686	0.405411	10.7221	8.01e-27	1.24e-24
Fbln5	1253.5	-1.24503	0.116282	-10.707	9.44e-27	1.44e-24
Eng	4903.86	-1.29252	0.120878	-10.6928	1.1e-26	1.66e-24
Ptprb	3392.6	-1.47336	0.138051	-10.6726	1.37e-26	2.04e-24
Cd52	2919.48	1.97416	0.185522	10.6411	1.92e-26	2.84e-24
Retnlg	1633.99	5.05624	0.475977	10.6229	2.33e-26	3.42e-24
Cdh5	5569.66	-1.42912	0.135173	-10.5725	4e-26	5.79e-24
Cd14	535.609	1.72861	0.163756	10.556	4.77e-26	6.84e-24
Ltbp4	2787.89	-1.97757	0.187495	-10.5474	5.22e-26	7.42e-24
Clec5a	79.0908	3.46809	0.330229	10.5021	8.45e-26	1.19e-23
Nrgn	292.26	-1.88564	0.179635	-10.497	8.92e-26	1.24e-23
Sdf2l1	678.703	2.39312	0.228342	10.4804	1.06e-25	1.47e-23
Rgs1	76.1507	4.13672	0.396095	10.4438	1.56e-25	2.14e-23
Ncf2	556.888	1.91124	0.183125	10.4368	1.68e-25	2.28e-23
Ccl9	4169.96	4.30072	0.414503	10.3756	3.2e-25	4.3e-23
Ch25h	89.3421	2.97363	0.287231	10.3527	4.07e-25	5.36e-23
Ednrb	721.245	-1.41027	0.136215	-10.3532	4.05e-25	5.36e-23
Tspan7	7379.79	-1.3353	0.129007	-10.3506	4.16e-25	5.43e-23
Cd300lb	137.575	2.89439	0.281804	10.2709	9.53e-25	1.23e-22
Cxcr6	158.688	2.70142	0.263271	10.261	1.06e-24	1.36e-22
Cyth4	584.076	1.61063	0.157299	10.2392	1.32e-24	1.68e-22
2810417H13Rik	297.112	2.78119	0.272186	10.218	1.65e-24	2.08e-22
Csf2ra	560.414	1.62119	0.158731	10.2135	1.73e-24	2.16e-22
Crim1	1859.85	-1.27448	0.125056	-10.1912	2.17e-24	2.69e-22
Cd68	1229.09	2.28435	0.224222	10.1879	2.25e-24	2.76e-22
Clec4a3	146.985	2.79196	0.27504	10.1511	3.28e-24	3.99e-22
Cyp4b1	2287.75	-1.42924	0.14081	-10.1501	3.31e-24	4e-22
Pkib	167.073	2.19615	0.216602	10.1391	3.7e-24	4.44e-22
Lcp2	614.37	1.634	0.161343	10.1275	4.17e-24	4.96e-22
Cd84	88.4291	3.33108	0.329072	10.1226	4.38e-24	5.17e-22
Scgb3a2	4908.09	-1.71688	0.169745	-10.1144	4.77e-24	5.57e-22
Rab3il1	160.135	2.03977	0.201697	10.113	4.84e-24	5.61e-22
Cd83	289.942	1.85833	0.183972	10.1011	5.46e-24	6.28e-22
Pf4	1029.96	1.39837	0.138836	10.0721	7.34e-24	8.38e-22
Chia1	10682	3.89485	0.386843	10.0683	7.63e-24	8.64e-22
Tek	1869.42	-1.39027	0.138133	-10.0647	7.91e-24	8.89e-22
Lat2	277.529	1.83853	0.182742	10.0608	8.23e-24	9.18e-22
Acp5	616.266	2.45615	0.24435	10.0518	9.02e-24	9.99e-22
Ace	3619.89	-1.3763	0.137128	-10.0366	1.05e-23	1.16e-21
Gsn	12467.3	-1.14975	0.114717	-10.0226	1.21e-23	1.32e-21
Hist1h1b	781.305	2.32546	0.232151	10.017	1.28e-23	1.39e-21
Il1r2	78.7882	3.77432	0.377568	9.99642	1.58e-23	1.7e-21
Ctsb	10271.6	1.63634	0.163784	9.99085	1.67e-23	1.78e-21
Aif1	222.514	2.10233	0.210496	9.98747	1.73e-23	1.83e-21
Cyp2b10	1472.58	-1.61471	0.161767	-9.98176	1.83e-23	1.92e-21
Abi3bp	269.287	-2.10964	0.211919	-9.95493	2.4e-23	2.5e-21
Lgals1	4966.84	1.64666	0.165726	9.93605	2.9e-23	3e-21
Timp3	3930.62	-1.49431	0.15118	-9.88431	4.87e-23	5.01e-21
Bmpr2	9381.61	-1.26436	0.12801	-9.87707	5.23e-23	5.34e-21
Ephx1	2879.41	-1.28269	0.129873	-9.87649	5.26e-23	5.34e-21
Ppbp	329.82	-1.87058	0.189464	-9.87298	5.45e-23	5.49e-21
Glrx	712.677	1.79447	0.182087	9.85504	6.52e-23	6.52e-21
F7	503.873	2.58714	0.262597	9.85216	6.71e-23	6.66e-21
Retnlb	69.6883	6.94192	0.706888	9.82039	9.2e-23	9.07e-21
Fam189a2	716.626	-1.66636	0.169744	-9.81692	9.52e-23	9.33e-21
Tmem100	285.922	-1.69572	0.172823	-9.8119	1e-22	9.73e-21
H2-M2	128.209	4.04529	0.41263	9.80368	1.09e-22	1.05e-20
Gcnt1	213.129	1.87411	0.191355	9.79386	1.2e-22	1.15e-20
Rtkn2	1383.27	-1.25534	0.128411	-9.77597	1.43e-22	1.36e-20
Cfp	302.942	2.26341	0.231572	9.77409	1.45e-22	1.38e-20
Slfn2	1259.97	1.62533	0.166472	9.7634	1.62e-22	1.52e-20
Por	2627.43	-1.51418	0.155174	-9.75796	1.71e-22	1.6e-20
Scn7a	2948.38	-1.33479	0.137092	-9.73648	2.11e-22	1.96e-20
Ms4a6c	333.549	2.1116	0.217257	9.71934	2.49e-22	2.3e-20
Ccl22	155.151	2.56712	0.265264	9.67758	3.75e-22	3.45e-20
Alox5ap	750.06	1.5276	0.158131	9.66038	4.44e-22	4.05e-20
P2ry6	198.073	2.28673	0.236802	9.65671	4.6e-22	4.17e-20
Tnxb	504.324	-2.25939	0.234543	-9.63317	5.79e-22	5.21e-20
Litaf	942.026	1.46859	0.153168	9.58806	8.98e-22	8.03e-20
Srgn	2711.79	1.32843	0.138615	9.58364	9.37e-22	8.33e-20
Tubb1	227.12	-1.8158	0.18994	-9.55985	1.18e-21	1.04e-19
Scnn1b	467.77	-1.67994	0.176134	-9.53788	1.46e-21	1.28e-19
Ly86	331.935	1.86409	0.196068	9.50738	1.96e-21	1.71e-19
Orm1	140.175	3.00982	0.318252	9.45736	3.16e-21	2.74e-19
Pdcd1lg2	131.55	9.9065	1.04819	9.4511	3.35e-21	2.89e-19
Cxcl3	73.7919	4.0906	0.433541	9.43534	3.9e-21	3.34e-19
Prkcd	704.118	1.39429	0.147813	9.43283	3.99e-21	3.4e-19
Arl11	246.561	2.04683	0.21816	9.38224	6.46e-21	5.48e-19
Pmp22	5029.6	-1.17415	0.12576	-9.33636	9.97e-21	8.4e-19
Calcrl	7675.1	-1.09959	0.118458	-9.28253	1.66e-20	1.39e-18
Scin	44.0906	4.73269	0.510969	9.26218	2e-20	1.67e-18
Faim2	166.797	-1.94404	0.210509	-9.23495	2.58e-20	2.14e-18
Vegfd	1237.71	-1.02581	0.111307	-9.216	3.08e-20	2.54e-18
Amotl2	1504.26	-1.49636	0.162839	-9.18921	3.96e-20	3.24e-18
Tgfbi	1164.86	1.38098	0.15104	9.14316	6.07e-20	4.94e-18
Msrb1	4080.08	1.27307	0.139418	9.13136	6.76e-20	5.48e-18
Egflam	534.932	-1.76365	0.194618	-9.06211	1.28e-19	1.03e-17
Ogn	2339.48	-1.13002	0.124748	-9.05845	1.32e-19	1.06e-17
Lilra6	140.934	2.3557	0.260231	9.05235	1.4e-19	1.11e-17
Ctsz	1114.7	1.77666	0.196612	9.03637	1.62e-19	1.28e-17
Clec14a	807.591	-1.3016	0.144053	-9.03559	1.63e-19	1.29e-17
St3gal4	1186.34	1.08248	0.119854	9.03164	1.69e-19	1.33e-17
Myo1b	1517.69	-1.1268	0.125291	-8.99342	2.4e-19	1.87e-17
Lipg	422.693	-1.47971	0.164633	-8.98793	2.52e-19	1.95e-17
Cd300c2	313.873	1.94322	0.216521	8.97473	2.84e-19	2.19e-17
Glipr1	425.397	1.62803	0.18205	8.94276	3.8e-19	2.91e-17
Nckap1l	367.331	1.42849	0.159812	8.93856	3.94e-19	3.01e-17
Ccl17	440.895	4.84411	0.543008	8.92089	4.63e-19	3.51e-17
Efemp1	930.322	-1.1626	0.130533	-8.90657	5.26e-19	3.97e-17
Pxdc1	843.459	-1.09968	0.123789	-8.88351	6.48e-19	4.87e-17
Lifr	1153.47	-1.18964	0.133933	-8.88235	6.55e-19	4.89e-17
Adgrf5	4916.91	-1.24608	0.140345	-8.87869	6.77e-19	5.03e-17
Lair1	240.633	1.69039	0.190408	8.87772	6.82e-19	5.05e-17
Aldh1a3	76.5144	3.47182	0.391492	8.86816	7.44e-19	5.47e-17
Cd93	1383.51	-1.37646	0.155333	-8.86132	7.91e-19	5.78e-17
Glp1r	751.023	-1.41552	0.159749	-8.86092	7.94e-19	5.78e-17
Cd209e	86.5738	9.30064	1.05308	8.83185	1.03e-18	7.43e-17
Snx5	1196.26	1.23347	0.139994	8.81089	1.24e-18	8.91e-17
Ssr4	790.536	1.42456	0.161731	8.8082	1.27e-18	9.08e-17
Pxdn	176.736	-1.88843	0.214643	-8.798	1.39e-18	9.9e-17
Jup	2757.52	-1.0933	0.124593	-8.77496	1.71e-18	1.21e-16
Itgam	466.263	1.62971	0.185784	8.77204	1.75e-18	1.23e-16
Ifi202b	90.1218	2.66471	0.304925	8.73891	2.35e-18	1.65e-16
Tifab	197.791	1.78249	0.204564	8.71361	2.94e-18	2.05e-16
Gm5150	233.157	2.41762	0.27776	8.70399	3.2e-18	2.22e-16
Dhrs9	71.0082	2.72444	0.313269	8.69681	3.41e-18	2.36e-16
Spp1	2800.26	3.81449	0.440246	8.66444	4.54e-18	3.12e-16
Chrdl1	323.288	-1.57465	0.181839	-8.6596	4.73e-18	3.24e-16
Epas1	23741.3	-1.32664	0.153618	-8.63595	5.82e-18	3.95e-16
Gpr155	591.76	-1.32194	0.153078	-8.63575	5.83e-18	3.95e-16
Tgfbr3	713.018	-1.58826	0.184275	-8.61899	6.75e-18	4.55e-16
Nr1d1	1170.45	-1.67341	0.194482	-8.60444	7.67e-18	5.15e-16
Ak2	458.24	1.25381	0.145764	8.60168	7.86e-18	5.25e-16
1810010H24Rik	165.192	-1.80507	0.210145	-8.58965	8.72e-18	5.8e-16
Cpm	301.395	-1.45252	0.169154	-8.58699	8.93e-18	5.91e-16
Dmkn	266.835	1.9735	0.230227	8.57199	1.02e-17	6.7e-16
Prelp	3625.18	-1.19764	0.140029	-8.55278	1.2e-17	7.85e-16
Plxdc2	2374.42	-1.14995	0.134773	-8.53248	1.43e-17	9.31e-16
Fcamr	74.6656	3.22338	0.378057	8.52619	1.51e-17	9.79e-16
Gclc	1083.41	1.06802	0.125279	8.52514	1.53e-17	9.83e-16
Erp29	1240.54	1.22782	0.144247	8.51189	1.71e-17	1.1e-15
Tmtc1	522.551	-1.209	0.142176	-8.50353	1.84e-17	1.17e-15
Lgmn	1470.11	1.38976	0.163762	8.48651	2.13e-17	1.35e-15
Vcl	1998.55	-1.15283	0.136356	-8.45456	2.8e-17	1.77e-15
Adcy4	565.859	-1.18118	0.139858	-8.44556	3.03e-17	1.91e-15
Sat1	1480.61	1.42921	0.169402	8.4368	3.26e-17	2.05e-15
Lpxn	102.232	2.19617	0.261053	8.41273	4.01e-17	2.5e-15
Cd44	2925.86	1.21357	0.1443	8.41003	4.1e-17	2.55e-15
Aplnr	510.355	-1.50872	0.179442	-8.40782	4.18e-17	2.59e-15
Gpx1	19339	1.18795	0.141542	8.3929	4.74e-17	2.93e-15
Rab32	203.205	1.95211	0.232673	8.38995	4.86e-17	2.99e-15
Hpgd	1530.37	-1.38863	0.165557	-8.38761	4.96e-17	3.03e-15
Gsto1	1574.78	1.13299	0.135171	8.38188	5.21e-17	3.17e-15
Csf3r	235.62	1.84758	0.220523	8.37818	5.38e-17	3.25e-15
Fmo3	193.146	-2.5725	0.307039	-8.37841	5.36e-17	3.25e-15
Gadd45g	449.821	1.67024	0.199435	8.37484	5.53e-17	3.33e-15
Mt1	1037.66	1.22807	0.146726	8.36982	5.77e-17	3.46e-15
Birc5	210.465	2.12924	0.254515	8.3659	5.97e-17	3.56e-15
Pcolce2	1586.42	-1.32262	0.158791	-8.32931	8.13e-17	4.83e-15
Notch3	501.579	-1.68482	0.202367	-8.32558	8.39e-17	4.97e-15
Npnt	3074.45	-1.33012	0.160445	-8.29022	1.13e-16	6.66e-15
S1pr1	4035.72	-1.10078	0.132938	-8.28038	1.23e-16	7.21e-15
Ifi30	4907.87	1.24983	0.15096	8.27922	1.24e-16	7.25e-15
Ccr2	378.198	1.8835	0.227663	8.27322	1.3e-16	7.59e-15
Arpc1b	945.15	1.33703	0.16178	8.26449	1.4e-16	8.13e-15
Spns2	857.88	-1.0222	0.123834	-8.25455	1.52e-16	8.81e-15
Cx3cl1	739.329	-1.12903	0.136811	-8.25243	1.55e-16	8.93e-15
Cckar	925.687	-1.25419	0.152264	-8.23695	1.77e-16	1.01e-14
Igfbp3	1235.13	-1.1568	0.140666	-8.22378	1.97e-16	1.13e-14
Crispld2	309.299	-1.46083	0.177877	-8.21257	2.17e-16	1.23e-14
1190002N15Rik	797.199	-1.00821	0.123048	-8.19366	2.53e-16	1.43e-14
Adgrl4	1441.19	-1.08028	0.132	-8.18397	2.75e-16	1.54e-14
Ntn4	1339.39	-1.15736	0.141768	-8.16376	3.25e-16	1.82e-14
Sec11c	445.424	1.74798	0.214165	8.16183	3.3e-16	1.83e-14
Spock2	1396.4	-1.12742	0.138135	-8.16175	3.3e-16	1.83e-14
Slc7a8	110.329	2.1797	0.267933	8.13524	4.11e-16	2.27e-14
Lap3	1047.64	1.02761	0.126411	8.12913	4.32e-16	2.38e-14
Slc7a11	64.6606	2.89181	0.355919	8.1249	4.48e-16	2.46e-14
Plbd1	425.676	1.52482	0.187727	8.12251	4.57e-16	2.5e-14
Kdr	1137.41	-1.08527	0.133669	-8.11909	4.7e-16	2.56e-14
Kit	594.696	-1.18598	0.146123	-8.1163	4.81e-16	2.61e-14
Nccrp1	53.6684	3.4743	0.428105	8.11554	4.84e-16	2.62e-14
Mpp6	599.158	1.40069	0.172679	8.11157	5e-16	2.69e-14
Bcam	4601.36	-1.05521	0.1301	-8.11078	5.03e-16	2.7e-14
Reck	420.945	-1.37264	0.169295	-8.108	5.15e-16	2.75e-14
Pcdh1	2750.54	-1.42103	0.175342	-8.10431	5.3e-16	2.83e-14
Ctss	4143.55	2.7936	0.344913	8.09943	5.52e-16	2.93e-14
Tril	111.035	-2.29778	0.285335	-8.0529	8.09e-16	4.28e-14
Irf5	350.693	1.50615	0.18711	8.04955	8.31e-16	4.38e-14
Rnf149	302.011	1.49862	0.186276	8.04519	8.61e-16	4.49e-14
Gm15987	89.4988	2.27884	0.285343	7.98634	1.39e-15	7.22e-14
Cp	1201.75	1.52333	0.190929	7.97853	1.48e-15	7.67e-14
Podxl	625.594	-1.26812	0.159276	-7.96178	1.7e-15	8.75e-14
Olfml2a	330.136	-1.45764	0.183212	-7.95602	1.78e-15	9.13e-14
Dpysl2	2511.65	-1.04295	0.131156	-7.95197	1.84e-15	9.4e-14
Ece1	305.492	-1.46394	0.184135	-7.95037	1.86e-15	9.49e-14
Fam105a	322.645	1.31996	0.16614	7.94489	1.94e-15	9.89e-14
Zfp385a	306.827	1.41992	0.178745	7.94385	1.96e-15	9.93e-14
Krt79	260.053	2.03215	0.255868	7.9422	1.99e-15	1e-13
Csf2rb	149.293	1.92719	0.242875	7.9349	2.11e-15	1.06e-13
Krt80	1828.02	-1.0308	0.130041	-7.92671	2.25e-15	1.13e-13
Lama3	300.773	-1.72505	0.217688	-7.92444	2.29e-15	1.15e-13
Cdkn1c	509.923	-1.14662	0.144774	-7.92008	2.37e-15	1.18e-13
Pstpip1	163.968	1.72686	0.218048	7.91963	2.38e-15	1.18e-13
Il17a	34.4253	8.69619	1.09817	7.91883	2.4e-15	1.19e-13
Dag1	1939.66	-1.01048	0.127747	-7.91002	2.57e-15	1.27e-13
Scimp	98.1623	2.33126	0.294734	7.9097	2.58e-15	1.27e-13
Ear6	857.828	3.06711	0.388078	7.90334	2.72e-15	1.33e-13
Tmem154	152.559	2.01588	0.255222	7.89854	2.82e-15	1.38e-13
Lamb2	871.409	-1.44649	0.183232	-7.89427	2.92e-15	1.42e-13
Abca8a	518.458	-1.45141	0.183929	-7.89113	2.99e-15	1.45e-13
Ctsh	2189.95	1.43936	0.18246	7.88866	3.05e-15	1.48e-13
Fam150a	224.341	1.49011	0.18899	7.88457	3.16e-15	1.52e-13
Rnf19b	571.915	1.15151	0.146239	7.8742	3.43e-15	1.64e-13
Snx20	382.979	1.32746	0.168585	7.87413	3.43e-15	1.64e-13
Tns2	818.073	-1.01424	0.128794	-7.87494	3.41e-15	1.64e-13
Tlr8	221.102	1.72448	0.219054	7.87243	3.48e-15	1.65e-13
Ahnak	9539.26	-1.21473	0.154715	-7.85141	4.11e-15	1.95e-13
Gucy1a3	1929.26	-1.09282	0.139268	-7.84686	4.27e-15	2.01e-13
Cks1b	285.511	2.06561	0.263325	7.84433	4.35e-15	2.04e-13
Ift20	1150.56	1.24192	0.158665	7.8273	4.98e-15	2.33e-13
Hist1h2ak	881.349	1.81494	0.232057	7.82111	5.24e-15	2.44e-13
Cxcl15	13387.6	1.19694	0.153104	7.81782	5.37e-15	2.5e-13
Acvrl1	2428.05	-1.00216	0.128648	-7.78991	6.71e-15	3.11e-13
Cxcl1	357.59	3.44812	0.442711	7.78864	6.77e-15	3.13e-13
Sptan1	4258.64	-1.00063	0.128537	-7.78473	6.99e-15	3.21e-13
Synm	479.47	-1.47043	0.188982	-7.78081	7.21e-15	3.31e-13
Glipr2	432.127	1.64182	0.211623	7.75823	8.61e-15	3.94e-13
Scel	304.298	-1.25827	0.162604	-7.73823	1.01e-14	4.6e-13
Dll4	859.182	-1.02506	0.132479	-7.73753	1.01e-14	4.61e-13
Cd63	6835.63	1.23149	0.15926	7.7326	1.05e-14	4.77e-13
Adamts1	942.702	-1.1382	0.147311	-7.7265	1.11e-14	4.99e-13
Cxcl16	1433.79	1.22308	0.158359	7.72345	1.13e-14	5.1e-13
Dok2	178.296	1.61402	0.209154	7.71687	1.19e-14	5.35e-13
Colq	143.025	-1.90717	0.24807	-7.68806	1.49e-14	6.68e-13
Pdgfra	810.014	-1.30243	0.169703	-7.67477	1.66e-14	7.39e-13
Cyp7b1	94.5872	2.198	0.28708	7.6564	1.91e-14	8.48e-13
Malt1	226.641	1.34412	0.175749	7.64797	2.04e-14	9.02e-13
Ccdc85a	1114.6	-1.19797	0.157011	-7.62986	2.35e-14	1.04e-12
Ptpn7	121.407	1.88622	0.247504	7.62097	2.52e-14	1.11e-12
Art3	380.984	-1.42902	0.187965	-7.6026	2.9e-14	1.27e-12
Tm4sf19	40.4406	5.64985	0.743115	7.60292	2.9e-14	1.27e-12
Cdh13	251.815	-1.49792	0.19738	-7.58901	3.22e-14	1.4e-12
Cd33	114.713	1.78284	0.235027	7.58567	3.31e-14	1.43e-12
Sema3e	991.291	-1.43353	0.188974	-7.58588	3.3e-14	1.43e-12
Orm2	40.096	8.18596	1.07958	7.58251	3.39e-14	1.46e-12
Slit3	650.855	-1.11362	0.146915	-7.58005	3.45e-14	1.48e-12
Prickle1	355.582	-1.46638	0.193485	-7.57874	3.49e-14	1.49e-12
Hcls1	804.67	1.05923	0.139929	7.56977	3.74e-14	1.59e-12
Vnn1	164.145	2.27441	0.300618	7.56578	3.86e-14	1.64e-12
Samsn1	282.704	1.43057	0.189097	7.56529	3.87e-14	1.64e-12
Col12a1	145.554	-2.23031	0.295248	-7.55403	4.22e-14	1.78e-12
Galnt6	139.354	1.77039	0.234996	7.53371	4.93e-14	2.07e-12
Mmp19	521.796	1.93138	0.256368	7.53364	4.93e-14	2.07e-12
Havcr2	68.6816	2.33377	0.309811	7.5329	4.96e-14	2.07e-12
Emp3	1593.7	1.03045	0.137036	7.51958	5.5e-14	2.28e-12
Pycard	198.22	1.69689	0.225777	7.51576	5.66e-14	2.34e-12
Psap	8443.99	1.31389	0.174887	7.51277	5.79e-14	2.39e-12
Gp2	49.0511	2.91388	0.388202	7.5061	6.09e-14	2.51e-12
Peg13	991.056	-1.03919	0.138545	-7.50069	6.35e-14	2.61e-12
Itgb1bp1	591.57	1.07754	0.143999	7.48295	7.27e-14	2.98e-12
Cyyr1	1910.65	-1.13805	0.152297	-7.47255	7.87e-14	3.21e-12
Col3a1	2145.62	1.29897	0.17387	7.47094	7.96e-14	3.24e-12
Flt1	1040.84	-1.18702	0.15926	-7.45335	9.1e-14	3.69e-12
Fgr	183.217	1.84819	0.248684	7.43189	1.07e-13	4.32e-12
Mmp28	172.384	-1.82686	0.245837	-7.43118	1.08e-13	4.33e-12
Myo5a	338.299	1.32841	0.179091	7.41751	1.19e-13	4.78e-12
Angpt1	659.936	-1.12907	0.152277	-7.41458	1.22e-13	4.87e-12
Ctsk	82.5916	1.95987	0.264575	7.4076	1.29e-13	5.12e-12
Aass	82.3795	2.22095	0.300135	7.39984	1.36e-13	5.42e-12
Gna15	104.157	2.05342	0.277572	7.39779	1.38e-13	5.48e-12
Cd209d	40.6076	3.35686	0.454268	7.3896	1.47e-13	5.82e-12
Selplg	548.035	1.13417	0.153552	7.38623	1.51e-13	5.95e-12
Vldlr	166.19	-1.6002	0.21689	-7.37794	1.61e-13	6.32e-12
Asf1b	95.2607	2.39078	0.324309	7.37191	1.68e-13	6.59e-12
Myh14	621.305	-1.17901	0.160179	-7.36054	1.83e-13	7.16e-12
Sirpa	1860.81	1.20453	0.164335	7.32974	2.31e-13	8.99e-12
Dlc1	1309.64	-1.02683	0.14012	-7.32819	2.33e-13	9.04e-12
Cav1	6923.27	-1.03038	0.141047	-7.30521	2.77e-13	1.07e-11
Cdk1	167.399	2.0803	0.284815	7.30403	2.79e-13	1.08e-11
Sema3b	294.11	-1.26859	0.173691	-7.30374	2.8e-13	1.08e-11
Tubb6	615.345	1.1546	0.158193	7.29869	2.91e-13	1.11e-11
Prickle2	534.741	-1.16958	0.160302	-7.29612	2.96e-13	1.13e-11
Fgfbp1	131.715	-1.75973	0.241371	-7.29054	3.09e-13	1.18e-11
Rgs10	750.421	1.04634	0.14383	7.27487	3.47e-13	1.32e-11
Mzb1	288.391	2.14362	0.295052	7.26525	3.72e-13	1.41e-11
Npr2	775.278	-1.11668	0.15386	-7.25776	3.94e-13	1.49e-11
Pik3r5	152.917	1.59474	0.219859	7.25348	4.06e-13	1.53e-11
Ptprm	1266.84	-1.19797	0.165588	-7.23464	4.67e-13	1.75e-11
Alox15	232.792	4.89272	0.676595	7.23139	4.78e-13	1.79e-11
Slc4a5	336.367	-1.50353	0.208319	-7.21747	5.3e-13	1.98e-11
Arhgap31	989.866	-1.09858	0.152312	-7.21269	5.49e-13	2.04e-11
Lpcat2	174.028	1.52157	0.211038	7.20997	5.6e-13	2.08e-11
Siglecf	113.751	2.16231	0.300304	7.2004	6e-13	2.23e-11
Samd12	374.605	-1.3347	0.185765	-7.18488	6.73e-13	2.49e-11
Tjp1	4336.65	-1.03597	0.14424	-7.18227	6.86e-13	2.53e-11
Fmo1	2494.16	-1.01291	0.141162	-7.17551	7.2e-13	2.65e-11
Ticam2	91.4842	2.0439	0.285008	7.17138	7.42e-13	2.72e-11
Serpinb2	30.665	4.3848	0.611567	7.16978	7.51e-13	2.75e-11
Tspan18	554.417	-1.498	0.208953	-7.16906	7.55e-13	2.76e-11
Aqp1	2958.6	-1.04974	0.14644	-7.16843	7.59e-13	2.76e-11
Tnfrsf19	415.827	-1.07716	0.150312	-7.16617	7.71e-13	2.8e-11
Il1rl1	73.5434	2.23822	0.312445	7.16357	7.86e-13	2.85e-11
Ccdc80	431.356	1.08454	0.151624	7.15283	8.5e-13	3.07e-11
Sptbn1	20655.7	-1.03286	0.144445	-7.15055	8.64e-13	3.11e-11
Pdgfb	508.39	-1.00115	0.140053	-7.14836	8.78e-13	3.15e-11
Wnt10b	81.3175	-2.1218	0.297204	-7.13921	9.39e-13	3.35e-11
Dcstamp	31.5029	5.30962	0.744241	7.13427	9.73e-13	3.46e-11
Arhgef26	1111.4	-1.22704	0.172005	-7.13375	9.77e-13	3.46e-11
Mlph	272.428	1.25618	0.176099	7.13338	9.79e-13	3.46e-11
Hist1h2ac	767.539	1.38472	0.194407	7.12279	1.06e-12	3.72e-11
Hmox1	378.103	1.17604	0.165116	7.12252	1.06e-12	3.72e-11
Jchain	2949.21	2.88345	0.405114	7.11763	1.1e-12	3.84e-11
Cgn	522.736	-1.03348	0.145295	-7.11294	1.14e-12	3.97e-11
Tmem173	482.575	1.17379	0.165075	7.11068	1.15e-12	4.02e-11
Tnfaip2	343.786	1.33924	0.188374	7.10946	1.17e-12	4.04e-11
Smad6	535.566	-1.20104	0.169066	-7.10399	1.21e-12	4.19e-11
Adgre1	147.205	2.0565	0.289547	7.10247	1.23e-12	4.23e-11
Cd302	698.423	1.46941	0.207094	7.0954	1.29e-12	4.43e-11
Ankrd55	36.1447	6.72624	0.950003	7.08023	1.44e-12	4.92e-11
Mmp9	181.764	1.65143	0.233529	7.07165	1.53e-12	5.21e-11
Myh10	417.027	-1.33231	0.188447	-7.06993	1.55e-12	5.25e-11
Wfdc21	163.505	2.25232	0.318564	7.07023	1.55e-12	5.25e-11
Chl1	55.9761	2.74419	0.388283	7.0675	1.58e-12	5.33e-11
Clec4d	133.505	2.05597	0.291291	7.05811	1.69e-12	5.69e-11
Slamf9	161.645	1.73241	0.245479	7.05727	1.7e-12	5.71e-11
Hspg2	680.481	-1.70659	0.241836	-7.05682	1.7e-12	5.72e-11
Bmp3	345.494	-1.54651	0.219182	-7.05583	1.72e-12	5.74e-11
Tmem26	46.8127	2.59448	0.367889	7.05235	1.76e-12	5.88e-11
Batf	96.985	1.985	0.28171	7.04627	1.84e-12	6.11e-11
Trpc6	409.382	-1.3544	0.192274	-7.04413	1.87e-12	6.19e-11
5330417C22Rik	1037.84	-1.06205	0.150818	-7.04193	1.9e-12	6.27e-11
Matk	84.4478	2.94168	0.417797	7.04094	1.91e-12	6.31e-11
Ankrd50	664.529	-1.10293	0.156691	-7.0389	1.94e-12	6.38e-11
Col4a3	561.304	-1.76	0.250214	-7.03399	2.01e-12	6.6e-11
Cd101	56.8646	2.44066	0.347226	7.02903	2.08e-12	6.82e-11
Lhfpl2	111.409	2.22935	0.317229	7.02757	2.1e-12	6.88e-11
Flt4	507.1	-1.25719	0.179004	-7.02325	2.17e-12	7.08e-11
Cxcr2	73.9108	2.45282	0.34967	7.01467	2.3e-12	7.51e-11
Mapkapk3	271.871	1.40862	0.200925	7.01069	2.37e-12	7.71e-11
Abcd2	208.122	1.56176	0.222914	7.00609	2.45e-12	7.93e-11
Wif1	161.814	-1.41585	0.202613	-6.98796	2.79e-12	8.98e-11
Cd53	600.366	1.43153	0.20504	6.98174	2.92e-12	9.37e-11
Cd86	98.9926	1.85813	0.266466	6.97321	3.1e-12	9.94e-11
Gsta3	1295.6	-1.00527	0.144207	-6.97103	3.15e-12	1.01e-10
Pde3a	830.186	-1.01471	0.145568	-6.9707	3.15e-12	1.01e-10
Nfam1	229.351	1.46127	0.209721	6.96768	3.22e-12	1.02e-10
Stac2	72.86	3.07683	0.441582	6.96773	3.22e-12	1.02e-10
Clec12a	232.285	1.50265	0.215857	6.96133	3.37e-12	1.07e-10
Cd200r4	107.452	2.27696	0.32713	6.96039	3.39e-12	1.07e-10
Scn3a	204.481	-1.67118	0.24047	-6.94964	3.66e-12	1.15e-10
Vnn3	45.3982	2.5196	0.362587	6.94897	3.68e-12	1.15e-10
Panct2	19.3218	7.86054	1.13261	6.94022	3.91e-12	1.23e-10
Htra1	318.06	-1.32669	0.191356	-6.93311	4.12e-12	1.29e-10
Basp1	152.909	1.58684	0.228904	6.93233	4.14e-12	1.29e-10
Dbi	1888.86	1.45375	0.209705	6.93236	4.14e-12	1.29e-10
Myo10	1189.54	-1.10834	0.159951	-6.92925	4.23e-12	1.31e-10
Car13	78.9488	2.1441	0.309534	6.92688	4.3e-12	1.33e-10
Sema3c	1160.69	-1.17709	0.170176	-6.91689	4.62e-12	1.43e-10
Abcb1a	144.856	-1.5893	0.229953	-6.9114	4.8e-12	1.48e-10
Fam49b	558.22	1.3238	0.1917	6.9056	5e-12	1.54e-10
Bcap29	449.096	1.36248	0.197374	6.903	5.09e-12	1.56e-10
Nfkbiz	470.846	1.09591	0.158879	6.89778	5.28e-12	1.62e-10
Sftpa1	64650	1.04107	0.151068	6.89139	5.52e-12	1.69e-10
Esm1	279.284	-1.79829	0.261009	-6.88977	5.59e-12	1.7e-10
Hexb	1170.55	1.30823	0.189977	6.88625	5.73e-12	1.74e-10
Gm15056	40.5309	7.48957	1.08918	6.87635	6.14e-12	1.86e-10
Lemd1	24.7166	5.13101	0.746649	6.87205	6.33e-12	1.92e-10
Upk3b	349.098	-1.76281	0.256549	-6.87125	6.36e-12	1.92e-10
Corin	75.789	2.39818	0.349435	6.86303	6.74e-12	2.03e-10
Zmynd15	73.9604	2.01578	0.293724	6.86284	6.75e-12	2.03e-10
Mthfd2	108.48	1.93087	0.281582	6.85721	7.02e-12	2.1e-10
Igfbp5	1794.9	-1.21758	0.177577	-6.85664	7.05e-12	2.11e-10
Anxa1	4663.01	1.06399	0.155534	6.84087	7.87e-12	2.34e-10
Aim2	47.9564	2.41404	0.35292	6.84019	7.91e-12	2.35e-10
Ptgir	74.2803	2.28955	0.334991	6.83467	8.22e-12	2.43e-10
Fcgr2b	129.598	1.65638	0.242617	6.82714	8.66e-12	2.55e-10
Adgrl2	1016.05	-1.09091	0.160101	-6.81389	9.5e-12	2.78e-10
Cdc42ep1	1022.67	-1.34282	0.197057	-6.81437	9.47e-12	2.78e-10
Megf6	194.335	-1.8884	0.277139	-6.81391	9.5e-12	2.78e-10
Vegfa	4040.98	-1.24074	0.182182	-6.81046	9.73e-12	2.84e-10
Manf	1842.48	1.1728	0.172249	6.80873	9.85e-12	2.87e-10
Slco4c1	768.972	1.21405	0.178357	6.80688	9.97e-12	2.9e-10
Mapt	588.627	-1.02956	0.151322	-6.80376	1.02e-11	2.95e-10
Atp6v0d2	1205.29	2.46299	0.362072	6.8025	1.03e-11	2.97e-10
Top2a	161.857	1.79065	0.263334	6.79994	1.05e-11	3.02e-10
Acod1	24.3133	4.32467	0.636646	6.7929	1.1e-11	3.16e-10
Irs1	185.045	-1.60689	0.236717	-6.78822	1.14e-11	3.26e-10
Scnn1g	1123.54	-1.15736	0.17061	-6.78366	1.17e-11	3.36e-10
Rnh1	2015.68	1.05495	0.155795	6.7714	1.28e-11	3.64e-10
Phlpp1	572.41	-1.0833	0.160246	-6.76023	1.38e-11	3.92e-10
Plet1	1999.38	1.01863	0.150695	6.75952	1.38e-11	3.94e-10
Pdcd1	104.654	4.84482	0.716898	6.75803	1.4e-11	3.97e-10
Ccl3	76.5959	2.31214	0.342476	6.75126	1.47e-11	4.15e-10
Ccna2	180.738	1.86145	0.275923	6.74628	1.52e-11	4.29e-10
Apobec1	105.67	1.86012	0.275756	6.74554	1.52e-11	4.3e-10
Casp4	235.421	1.21857	0.180779	6.74066	1.58e-11	4.44e-10
Rnf128	133.583	1.77188	0.263225	6.7314	1.68e-11	4.72e-10
Pdzd2	1340.84	-1.46465	0.217659	-6.7291	1.71e-11	4.79e-10
Camk2n1	1202.85	-1.00423	0.149293	-6.72655	1.74e-11	4.86e-10
Mamdc2	621.38	-1.30013	0.193329	-6.72495	1.76e-11	4.91e-10
C3	9805.89	2.32104	0.345477	6.71836	1.84e-11	5.11e-10
Laptm5	2453.31	1.07386	0.159833	6.71863	1.83e-11	5.11e-10
Sema3g	839.832	-1.20588	0.179616	-6.71367	1.9e-11	5.27e-10
Pira6	275.648	1.41778	0.211697	6.69722	2.12e-11	5.89e-10
Nans	499.703	1.16168	0.173665	6.68922	2.24e-11	6.17e-10
Snrpe	481.954	1.05911	0.15836	6.68798	2.26e-11	6.21e-10
Cep55	79.1804	2.05601	0.307713	6.68158	2.36e-11	6.48e-10
Ocln	552.496	-1.07869	0.1616	-6.67506	2.47e-11	6.76e-10
Plgrkt	347.451	1.09369	0.163915	6.67229	2.52e-11	6.85e-10
Arhgap15	229.073	1.14416	0.172119	6.64752	2.98e-11	8.09e-10
Chst3	151.151	-2.01064	0.302605	-6.64445	3.04e-11	8.25e-10
Il10ra	295.991	1.08336	0.163186	6.63881	3.16e-11	8.55e-10
Blnk	251.861	1.53154	0.230844	6.63453	3.26e-11	8.79e-10
Inhba	120.487	2.46952	0.372948	6.62162	3.55e-11	9.56e-10
Zc3h12a	164.133	1.43694	0.217006	6.62165	3.55e-11	9.56e-10
Pet100	1310.45	1.00782	0.152324	6.61629	3.68e-11	9.89e-10
Cry2	500.89	-1.187	0.179539	-6.61138	3.81e-11	1.02e-09
Nek6	312.29	1.30485	0.197438	6.60892	3.87e-11	1.04e-09
Itgb2	2512.07	1.24486	0.188494	6.60422	4e-11	1.07e-09
Gm34726	62.2741	-2.24249	0.340371	-6.58837	4.45e-11	1.18e-09
Fgfr4	256.675	-1.23001	0.186729	-6.58712	4.48e-11	1.19e-09
Guca2a	26.6513	6.29515	0.958567	6.56725	5.13e-11	1.35e-09
Abracl	890.277	1.18765	0.181001	6.56158	5.32e-11	1.4e-09
Cdca8	75.4872	1.84459	0.281689	6.5483	5.82e-11	1.53e-09
Hk3	135.406	1.65247	0.252428	6.5463	5.9e-11	1.55e-09
Nfil3	28.0642	3.37416	0.516104	6.53775	6.25e-11	1.63e-09
Thbs3	386.628	-1.26482	0.193465	-6.53772	6.25e-11	1.63e-09
Foxo1	442.045	-1.12883	0.172781	-6.53331	6.43e-11	1.67e-09
Thra	1437.42	-1.11717	0.17109	-6.52974	6.59e-11	1.71e-09
Il13	15.6318	7.55631	1.15765	6.52727	6.7e-11	1.73e-09
Kynu	121.573	1.81758	0.27875	6.52047	7.01e-11	1.81e-09
Irf4	154.157	1.58061	0.242559	6.5164	7.2e-11	1.85e-09
Ptprk	436.04	-1.30326	0.199993	-6.51654	7.19e-11	1.85e-09
Atp1a3	218.802	1.5895	0.244146	6.51047	7.49e-11	1.93e-09
Angptl2	252.185	-1.4007	0.215163	-6.50995	7.52e-11	1.93e-09
Ces2g	219.245	-1.31308	0.201767	-6.50788	7.62e-11	1.95e-09
Gch1	164.192	1.43719	0.220898	6.50613	7.71e-11	1.97e-09
Mki67	101.68	1.76153	0.271558	6.48675	8.77e-11	2.23e-09
Tubb4a	173.726	-1.48192	0.228927	-6.47333	9.59e-11	2.44e-09
Spc24	158.651	1.93201	0.29893	6.46307	1.03e-10	2.6e-09
Armcx4	329.824	-1.21971	0.188871	-6.45791	1.06e-10	2.68e-09
Epha4	217.213	-1.37314	0.212829	-6.45184	1.1e-10	2.79e-09
Cd209a	107.196	1.59342	0.247299	6.44331	1.17e-10	2.93e-09
Ston1	357.455	-1.11368	0.1729	-6.4412	1.19e-10	2.96e-09
Slc25a37	248.39	-1.24454	0.193497	-6.43185	1.26e-10	3.14e-09
Lrat	406.724	-1.41927	0.220785	-6.42829	1.29e-10	3.2e-09
Gusb	287.07	1.14396	0.178273	6.41689	1.39e-10	3.44e-09
Colgalt2	75.9196	-1.85362	0.289055	-6.41271	1.43e-10	3.53e-09
Atox1	938.635	1.1843	0.18492	6.40439	1.51e-10	3.71e-09
Icos	60.3497	2.34317	0.366554	6.39242	1.63e-10	4e-09
Tbx2	1383.26	-1.17536	0.183922	-6.39053	1.65e-10	4.04e-09
Dctpp1	181.262	1.48185	0.231903	6.38994	1.66e-10	4.05e-09
Tlr13	110.157	1.64051	0.256743	6.38967	1.66e-10	4.05e-09
Nuf2	62.6738	2.32494	0.364043	6.38645	1.7e-10	4.13e-09
Tmem63b	613.901	-1.04028	0.163094	-6.3784	1.79e-10	4.35e-09
Hebp2	89.0181	1.89562	0.297967	6.36182	1.99e-10	4.83e-09
Hpgds	68.6879	1.93392	0.304327	6.35476	2.09e-10	5.04e-09
Wscd1	272.48	-1.27544	0.201057	-6.34368	2.24e-10	5.41e-09
Vtn	135.887	-1.56339	0.247228	-6.32367	2.55e-10	6.13e-09
Pdgfc	64.187	2.03125	0.321426	6.31949	2.62e-10	6.29e-09
Gria1	101.062	-1.75294	0.277447	-6.31809	2.65e-10	6.33e-09
Notch1	847.773	-1.22285	0.193702	-6.31305	2.74e-10	6.53e-09
Nid1	962.871	-1.02898	0.163043	-6.31106	2.77e-10	6.6e-09
Ocstamp	25.6257	5.50465	0.87252	6.30891	2.81e-10	6.68e-09
AI413582	149.919	1.39436	0.221185	6.30405	2.9e-10	6.88e-09
Mcc	531.966	-1.15496	0.183268	-6.30205	2.94e-10	6.96e-09
Zbtb20	904.835	-1.05654	0.167704	-6.30001	2.98e-10	7.04e-09
Nrros	118.142	1.49874	0.238047	6.29595	3.06e-10	7.2e-09
Zfp385b	95.2166	1.60063	0.254984	6.27736	3.44e-10	8.06e-09
Daglb	363.692	1.28204	0.204311	6.27493	3.5e-10	8.17e-09
Slc37a2	56.518	2.16124	0.344782	6.26842	3.65e-10	8.47e-09
Casp1	111.724	1.65156	0.263602	6.26535	3.72e-10	8.6e-09
Emilin2	178.773	1.23582	0.19727	6.26461	3.74e-10	8.63e-09
Sema6a	383.227	-1.15918	0.185195	-6.25924	3.87e-10	8.92e-09
Hvcn1	574.084	1.23675	0.19764	6.2576	3.91e-10	8.98e-09
Sdhd	1528.13	1.07123	0.171186	6.25767	3.91e-10	8.98e-09
Uqcrq	762.667	1.28574	0.205498	6.25673	3.93e-10	9.02e-09
Rfc5	321.809	1.24073	0.198445	6.25228	4.05e-10	9.26e-09
Sox7	635.618	-1.0463	0.167357	-6.2519	4.05e-10	9.27e-09
LOC102634900	19.4795	7.14127	1.14323	6.24655	4.2e-10	9.56e-09
Stard5	289.062	1.29053	0.206632	6.24556	4.22e-10	9.61e-09
Actn2	140.936	-2.03047	0.325387	-6.24016	4.37e-10	9.93e-09
Ube2c	198.249	1.60222	0.256987	6.23461	4.53e-10	1.02e-08
Cklf	195.671	1.38632	0.222376	6.23413	4.54e-10	1.03e-08
AW112010	1185.01	1.15745	0.185751	6.23118	4.63e-10	1.04e-08
Blvrb	455.784	1.11712	0.179294	6.23066	4.64e-10	1.04e-08
B430306N03Rik	68.7921	2.35174	0.377819	6.22452	4.83e-10	1.08e-08
Alox12e	29.2212	3.78145	0.610069	6.19841	5.7e-10	1.26e-08
Fbln2	113.826	-1.73288	0.279878	-6.19153	5.96e-10	1.31e-08
Ctla4	57.8587	2.35636	0.380733	6.189	6.05e-10	1.33e-08
Tarm1	23.0518	3.89586	0.629506	6.18875	6.06e-10	1.33e-08
LOC108168816	46.3802	2.39224	0.38706	6.18053	6.39e-10	1.39e-08
Slc11a1	139.5	1.65906	0.268457	6.17999	6.41e-10	1.4e-08
Tnfrsf1b	589.07	1.02847	0.166458	6.17857	6.47e-10	1.41e-08
Npl	93.0519	1.64114	0.265719	6.17625	6.56e-10	1.42e-08
Klf15	187.734	-1.46892	0.23786	-6.17555	6.59e-10	1.43e-08
Edil3	181.83	-1.26539	0.204944	-6.17434	6.64e-10	1.43e-08
Ckmt1	203.783	1.21758	0.197317	6.17067	6.8e-10	1.46e-08
Igsf6	73.3118	1.99371	0.323161	6.1694	6.85e-10	1.47e-08
Sh3bp4	382.741	-1.19715	0.194115	-6.16719	6.95e-10	1.49e-08
Car8	3104.82	1.08169	0.17541	6.16665	6.98e-10	1.49e-08
Plod2	312.373	-1.04018	0.168907	-6.1583	7.35e-10	1.57e-08
Otud1	551.265	-1.10251	0.179285	-6.14949	7.77e-10	1.65e-08
Tk1	114.01	1.81879	0.295909	6.14645	7.92e-10	1.68e-08
Hrc	85.7513	-1.87275	0.305076	-6.13864	8.32e-10	1.76e-08
Arhgap25	493.922	1.13702	0.185433	6.13171	8.69e-10	1.84e-08
Cbln1	20.8988	5.8998	0.962847	6.12746	8.93e-10	1.88e-08
Itga2b	110.342	-1.51977	0.248042	-6.12707	8.95e-10	1.88e-08
Msl3l2	118.42	-1.60418	0.261805	-6.1274	8.93e-10	1.88e-08
Scgb1c1	212.402	-1.25082	0.204717	-6.11002	9.96e-10	2.09e-08
Tmem44	208.826	-1.31876	0.215921	-6.10758	1.01e-09	2.12e-08
Prkg2	64.795	-1.87924	0.3078	-6.10537	1.03e-09	2.15e-08
Pdgfrb	598.239	-1.40842	0.230826	-6.10163	1.05e-09	2.19e-08
Sema6d	191.203	-1.56806	0.257105	-6.09892	1.07e-09	2.23e-08
Folr2	178.989	1.80239	0.295865	6.09194	1.12e-09	2.32e-08
Pla2r1	119.177	-1.44235	0.236929	-6.08767	1.15e-09	2.38e-08
Adrb2	823.052	-1.21994	0.200487	-6.08489	1.17e-09	2.42e-08
Cox7b	4845.64	1.26387	0.207853	6.0806	1.2e-09	2.48e-08
Cyp2d22	195.857	-1.44574	0.238033	-6.0737	1.25e-09	2.58e-08
Dusp1	783.323	-1.02997	0.169619	-6.07226	1.26e-09	2.6e-08
Fzd4	413.022	-1.07621	0.177432	-6.0655	1.32e-09	2.71e-08
Fat4	137.959	-1.4442	0.238187	-6.0633	1.33e-09	2.74e-08
2310007B03Rik	333.278	-1.13442	0.187109	-6.06285	1.34e-09	2.75e-08
6330416G13Rik	227.12	1.19459	0.197131	6.0599	1.36e-09	2.79e-08
Apln	411.204	-1.0763	0.177636	-6.05903	1.37e-09	2.8e-08
Myom1	125.655	-1.79521	0.296349	-6.05776	1.38e-09	2.82e-08
Mtcl1	392.118	-1.12371	0.18556	-6.05578	1.4e-09	2.85e-08
Map3k5	184.316	-1.14243	0.188811	-6.05067	1.44e-09	2.93e-08
Rprml	195.837	-1.24234	0.205839	-6.03549	1.58e-09	3.21e-08
Btk	94.086	1.80418	0.299425	6.02549	1.69e-09	3.4e-08
Gpm6a	337.344	-1.11782	0.185914	-6.01255	1.83e-09	3.68e-08
Cxcl10	93.3974	2.58294	0.429654	6.01167	1.84e-09	3.69e-08
Ntrk2	76.022	-1.77702	0.295756	-6.00841	1.87e-09	3.76e-08
Ppl	266.377	-1.30955	0.218031	-6.00625	1.9e-09	3.8e-08
Epb41l4a	213.59	-1.16887	0.194852	-5.99877	1.99e-09	3.98e-08
Cdca5	36.6454	2.60301	0.434491	5.99095	2.09e-09	4.15e-08
Mcemp1	292.513	1.69754	0.283544	5.98687	2.14e-09	4.25e-08
Birc3	365.015	1.01372	0.169348	5.98599	2.15e-09	4.27e-08
Efnb1	353.841	-1.01734	0.170051	-5.98256	2.2e-09	4.35e-08
Clec10a	68.1774	1.73417	0.290195	5.97588	2.29e-09	4.52e-08
Vav1	318.314	1.07706	0.180237	5.97579	2.29e-09	4.52e-08
Mad2l1	142.877	1.68659	0.282366	5.97306	2.33e-09	4.59e-08
Metrnl	343.118	1.12686	0.188692	5.97193	2.34e-09	4.61e-08
Serpina11	12.8082	7.27188	1.21795	5.9706	2.36e-09	4.64e-08
Pcdh18	173.777	-1.49608	0.250975	-5.96107	2.51e-09	4.91e-08
Ms4a8a	267.095	3.0754	0.516775	5.95114	2.66e-09	5.21e-08
Neurl3	225.765	1.11176	0.186902	5.94837	2.71e-09	5.29e-08
Mgp	14677.4	1.00395	0.168905	5.94385	2.78e-09	5.42e-08
Flnb	568.955	-1.07262	0.180467	-5.94358	2.79e-09	5.43e-08
Cldn8	76.4412	-1.59337	0.268757	-5.92869	3.05e-09	5.9e-08
Impa2	84.9174	1.63103	0.275608	5.91793	3.26e-09	6.28e-08
Gm14461	11.4633	7.10917	1.20416	5.90383	3.55e-09	6.81e-08
Mucl1	25.7518	3.27184	0.554344	5.90219	3.59e-09	6.87e-08
Mrc2	587.225	-1.0181	0.172538	-5.90072	3.62e-09	6.92e-08
Arhgdib	2774.11	1.26755	0.215027	5.89484	3.75e-09	7.15e-08
Ostc	1181.73	1.2318	0.209025	5.8931	3.79e-09	7.21e-08
Mafb	90.5737	1.77286	0.301163	5.88672	3.94e-09	7.47e-08
Gla	192.077	1.28377	0.218097	5.88622	3.95e-09	7.49e-08
Cd48	178.888	1.63669	0.278322	5.88057	4.09e-09	7.73e-08
Unc119	205.89	1.10737	0.188424	5.87698	4.18e-09	7.89e-08
Trem1	66.6964	2.0939	0.356306	5.87668	4.19e-09	7.89e-08
LOC102631912	356.743	1.08068	0.184016	5.87276	4.29e-09	8.05e-08
Bcl7a	256.761	-1.11891	0.190689	-5.86771	4.42e-09	8.28e-08
Capza2	1914.73	1.00172	0.170761	5.8662	4.46e-09	8.34e-08
Slc24a4	296.205	-1.27439	0.217715	-5.85349	4.81e-09	8.96e-08
Hist1h4i	581.854	1.17261	0.200482	5.84897	4.95e-09	9.19e-08
Eef1e1	257.074	1.19522	0.204553	5.84308	5.12e-09	9.49e-08
AI607873	93.6588	1.8986	0.325234	5.83766	5.29e-09	9.78e-08
1110038B12Rik	65.6244	1.8016	0.309029	5.82985	5.55e-09	1.02e-07
Gdf3	11.312	7.09168	1.21656	5.8293	5.57e-09	1.03e-07
Il13ra2	12.213	7.19598	1.23531	5.82522	5.7e-09	1.05e-07
Fuom	270.458	1.19529	0.205274	5.82289	5.78e-09	1.06e-07
Fat1	344.371	-1.22764	0.211296	-5.81002	6.25e-09	1.14e-07
Hexa	1150.04	1.16089	0.199941	5.80615	6.39e-09	1.17e-07
Aurkb	70.4845	1.82105	0.313682	5.80541	6.42e-09	1.17e-07
Ifit2	181.986	-1.13233	0.195211	-5.80054	6.61e-09	1.2e-07
Adtrp	32.0512	2.69605	0.464891	5.79931	6.66e-09	1.21e-07
Gfra1	75.73	-1.95236	0.336816	-5.79651	6.77e-09	1.23e-07
Zbp1	203.516	1.5526	0.268724	5.77768	7.57e-09	1.37e-07
Fgd2	191.112	1.2218	0.211658	5.7725	7.81e-09	1.41e-07
AI662270	42.7658	2.45367	0.425308	5.76915	7.97e-09	1.43e-07
Tanc1	269.349	-1.02176	0.177352	-5.76116	8.35e-09	1.5e-07
Reg3g	1843.73	2.95795	0.514045	5.75426	8.7e-09	1.55e-07
Adgrl3	512.45	-1.30434	0.226958	-5.74705	9.08e-09	1.62e-07
Rad51	52.7045	2.12126	0.369226	5.74516	9.18e-09	1.63e-07
Tmem119	372.146	-1.1206	0.195279	-5.73847	9.55e-09	1.69e-07
Pygm	530.558	-1.31151	0.228921	-5.72909	1.01e-08	1.79e-07
Gale	121.283	1.37536	0.240092	5.72846	1.01e-08	1.79e-07
Slc16a6	83.9538	1.69978	0.2971	5.72125	1.06e-08	1.86e-07
Clstn1	2147.83	-1.23141	0.215706	-5.70874	1.14e-08	1.99e-07
Tlr1	100.674	1.4109	0.247794	5.69383	1.24e-08	2.16e-07
Slc39a11	200.025	1.1291	0.19835	5.69246	1.25e-08	2.18e-07
AY761185	18.964	6.38893	1.12292	5.68956	1.27e-08	2.21e-07
Bin2	292.358	1.08841	0.191582	5.68117	1.34e-08	2.32e-07
Ndst1	752.464	-1.01557	0.17894	-5.67546	1.38e-08	2.39e-07
Ankrd33b	219.965	-1.06462	0.187933	-5.66491	1.47e-08	2.53e-07
Lipa	632.421	1.09014	0.192556	5.66141	1.5e-08	2.58e-07
Tppp	225.547	-1.19341	0.210805	-5.66121	1.5e-08	2.58e-07
Bud31	446.136	1.07406	0.189753	5.66029	1.51e-08	2.59e-07
Ccr3	13.7738	6.63645	1.17245	5.66032	1.51e-08	2.59e-07
Tcap	769.953	-1.29521	0.2292	-5.65102	1.59e-08	2.73e-07
Tnni3	950.749	-1.35428	0.239712	-5.64962	1.61e-08	2.75e-07
Gata2	803.584	-1.11168	0.196849	-5.64738	1.63e-08	2.78e-07
Rasa4	101.757	1.3603	0.241257	5.6384	1.72e-08	2.91e-07
Ank3	309.649	-1.23028	0.21835	-5.63441	1.76e-08	2.98e-07
Aqp9	50.6528	2.6415	0.468821	5.63434	1.76e-08	2.98e-07
Lama2	109.729	-1.35258	0.240647	-5.62058	1.9e-08	3.21e-07
Hamp	210.632	-1.36505	0.242993	-5.61764	1.94e-08	3.26e-07
Ctse	321.495	1.07239	0.191511	5.5996	2.15e-08	3.59e-07
Hdc	305.472	1.03995	0.186026	5.59035	2.27e-08	3.78e-07
Dsp	454.877	-1.23934	0.221854	-5.58628	2.32e-08	3.86e-07
Galnt15	61.6947	-2.06508	0.370241	-5.57768	2.44e-08	4.04e-07
Hmmr	38.8715	2.69953	0.484118	5.57619	2.46e-08	4.07e-07
Hn1l	381.597	1.04165	0.186838	5.57511	2.47e-08	4.09e-07
Slc7a10	191.28	-1.20299	0.215817	-5.57409	2.49e-08	4.11e-07
Piezo2	369.168	-1.17876	0.211483	-5.57379	2.49e-08	4.11e-07
Pcbp3	205.523	-1.05359	0.189503	-5.55974	2.7e-08	4.44e-07
Cebpe	12.887	6.53766	1.17699	5.55454	2.78e-08	4.56e-07
Lmod2	103.358	-1.73526	0.312425	-5.55416	2.79e-08	4.57e-07
Ramp1	261.68	1.16376	0.20976	5.54805	2.89e-08	4.73e-07
Hmcn1	317.664	-1.28669	0.232042	-5.54508	2.94e-08	4.8e-07
Dennd3	805.026	-1.14999	0.207469	-5.54297	2.97e-08	4.85e-07
AI661453	494.892	-1.06349	0.192117	-5.53564	3.1e-08	5.05e-07
Tacc3	69.463	1.99188	0.35994	5.53391	3.13e-08	5.09e-07
Raver2	163.451	-1.13136	0.204559	-5.53071	3.19e-08	5.17e-07
H2-Ab1	61.1268	1.98559	0.35919	5.52795	3.24e-08	5.25e-07
Fcrlb	12.8403	6.53726	1.1828	5.52695	3.26e-08	5.27e-07
Slco3a1	535.174	-1.04148	0.188705	-5.51911	3.41e-08	5.49e-07
Rps27l	2409.09	1.01294	0.184097	5.5022	3.75e-08	6.02e-07
Nek2	99.1756	1.37616	0.250161	5.50107	3.77e-08	6.05e-07
Pirb	85.6581	1.38644	0.252253	5.49624	3.88e-08	6.2e-07
Epb41l4b	201.9	-1.08534	0.197628	-5.49182	3.98e-08	6.35e-07
Bcl3	150.754	1.12441	0.204815	5.48987	4.02e-08	6.41e-07
Tead1	307.305	-1.1195	0.204307	-5.47951	4.27e-08	6.78e-07
Syk	192.771	1.20909	0.220945	5.47237	4.44e-08	7.05e-07
Mcm6	292.787	1.05878	0.193692	5.46631	4.59e-08	7.26e-07
Atp5e	1658.17	1.09804	0.202224	5.42982	5.64e-08	8.79e-07
Mmp13	33.6955	3.10771	0.572529	5.42804	5.7e-08	8.87e-07
Osbpl6	309.814	-1.05448	0.19436	-5.42541	5.78e-08	8.99e-07
Spdef	38.3079	2.05256	0.378457	5.42351	5.84e-08	9.07e-07
Shisa2	56.9565	-1.95296	0.360239	-5.42129	5.92e-08	9.17e-07
Fbln1	244.65	-1.12805	0.208462	-5.4113	6.26e-08	9.69e-07
Myrf	135.431	-1.43558	0.265447	-5.40816	6.37e-08	9.84e-07
Wdfy2	223.497	1.19886	0.221944	5.40164	6.6e-08	1.02e-06
Apoe	1522.62	1.06144	0.196601	5.39897	6.7e-08	1.03e-06
Egln3	43.3233	1.8949	0.351129	5.39659	6.79e-08	1.05e-06
Hint1	2066.51	1.00806	0.18683	5.39561	6.83e-08	1.05e-06
Amica1	136.651	1.47029	0.272537	5.39483	6.86e-08	1.05e-06
Lrig3	126.248	-1.40677	0.260757	-5.39493	6.86e-08	1.05e-06
Plagl1	167.844	-1.17435	0.217792	-5.39209	6.96e-08	1.06e-06
Il2ra	79.1586	1.68337	0.312211	5.39178	6.98e-08	1.07e-06
Id2	664.513	1.03959	0.193318	5.3776	7.55e-08	1.15e-06
Milr1	84.508	1.74695	0.325574	5.36576	8.06e-08	1.22e-06
Inpp5j	15.6255	3.83252	0.71481	5.36159	8.25e-08	1.25e-06
Anapc15	254.741	1.10616	0.206434	5.35843	8.39e-08	1.27e-06
Casz1	197.233	-1.30769	0.244269	-5.35348	8.63e-08	1.3e-06
Msr1	16.2265	3.58398	0.66984	5.3505	8.77e-08	1.32e-06
Ecm2	116.139	-1.22189	0.228708	-5.34259	9.16e-08	1.37e-06
Msln	293.27	-1.10929	0.208319	-5.32494	1.01e-07	1.5e-06
Egr2	23.4556	2.81509	0.529127	5.32024	1.04e-07	1.54e-06
Mmp25	31.5593	2.21906	0.417097	5.32024	1.04e-07	1.54e-06
Fst	50.3881	2.02608	0.381367	5.31269	1.08e-07	1.6e-06
Arap2	338.576	-1.00475	0.189385	-5.30532	1.12e-07	1.67e-06
Heyl	261.519	-1.17843	0.222412	-5.2984	1.17e-07	1.72e-06
Fcgr1	105.637	1.34513	0.254491	5.28555	1.25e-07	1.84e-06
Ccnb2	120.959	1.59953	0.302704	5.28414	1.26e-07	1.85e-06
9530026P05Rik	149.065	-1.85883	0.351887	-5.28246	1.27e-07	1.87e-06
Saa4	11.6493	6.38923	1.21095	5.2762	1.32e-07	1.93e-06
Ckm	122.225	-1.5873	0.300911	-5.27498	1.33e-07	1.93e-06
Cyp2a5	842.889	-2.83112	0.536862	-5.27347	1.34e-07	1.95e-06
Igfbp6	359.85	-1.18594	0.224945	-5.27215	1.35e-07	1.96e-06
Ipcef1	132.574	1.30419	0.247795	5.26318	1.42e-07	2.05e-06
Fam96b	505.837	1.08899	0.206949	5.2621	1.42e-07	2.06e-06
Tmem213	48.5218	2.33294	0.443349	5.26209	1.42e-07	2.06e-06
Samd5	105.139	-1.36006	0.258527	-5.2608	1.43e-07	2.07e-06
Plpp1	2173.42	-1.00009	0.190375	-5.25324	1.49e-07	2.16e-06
Slc7a2	125.957	1.33421	0.253988	5.25304	1.5e-07	2.16e-06
Wnt7a	82.7833	-1.70594	0.325569	-5.23987	1.61e-07	2.31e-06
Dpp7	187.133	1.15565	0.2206	5.23865	1.62e-07	2.32e-06
Pard6g	193.089	-1.19951	0.229186	-5.23379	1.66e-07	2.37e-06
Hcar2	48.5444	1.91542	0.36621	5.23038	1.69e-07	2.41e-06
Spc25	60.5261	2.00728	0.384342	5.22263	1.76e-07	2.51e-06
Dapk2	259.465	-1.01113	0.193988	-5.21234	1.86e-07	2.64e-06
Cenpm	44.9984	1.77563	0.340714	5.21149	1.87e-07	2.65e-06
Mettl21e	34.8702	2.23047	0.428711	5.20273	1.96e-07	2.77e-06
Frrs1	82.2773	1.66727	0.320552	5.20124	1.98e-07	2.79e-06
Abcc3	234.035	-1.00586	0.193609	-5.1953	2.04e-07	2.87e-06
Vsig1	34.7065	2.30101	0.442965	5.19458	2.05e-07	2.88e-06
Ube2t	42.9967	2.42761	0.467543	5.19227	2.08e-07	2.91e-06
Wnt3a	91.5352	-1.38345	0.26653	-5.19058	2.1e-07	2.93e-06
Tmprss4	174.627	1.24532	0.239937	5.19022	2.1e-07	2.94e-06
Coro2a	80.9977	1.44011	0.278034	5.17961	2.22e-07	3.1e-06
Has3	38.8818	2.03565	0.393086	5.17863	2.24e-07	3.11e-06
Itga3	1720.38	-1.01256	0.195578	-5.17728	2.25e-07	3.13e-06
Ar	76.3608	-1.47629	0.285292	-5.17466	2.28e-07	3.17e-06
Hmga2-ps1	96.4741	1.28801	0.249132	5.16998	2.34e-07	3.24e-06
Slc15a3	165.857	1.21752	0.235526	5.16938	2.35e-07	3.24e-06
Naip5	62.4436	1.57515	0.304936	5.16549	2.4e-07	3.3e-06
Pbdc1	51.1678	1.95272	0.37816	5.16374	2.42e-07	3.33e-06
Mcoln2	55.6934	2.05758	0.398486	5.1635	2.42e-07	3.33e-06
Chst13	11.1258	6.32393	1.22503	5.16226	2.44e-07	3.35e-06
Alox5	66.6021	1.54602	0.299508	5.16188	2.44e-07	3.35e-06
Cdca3	51.4936	1.84439	0.357324	5.16167	2.45e-07	3.35e-06
Nipsnap3b	183.548	1.12949	0.218832	5.16146	2.45e-07	3.35e-06
Atf3	280.256	2.47224	0.479444	5.15647	2.52e-07	3.43e-06
Il17rd	63.1411	-1.78434	0.346153	-5.15477	2.54e-07	3.46e-06
Slc4a1	118.204	-1.66208	0.322543	-5.15305	2.56e-07	3.49e-06
Runx1t1	131.176	-1.16681	0.226478	-5.15199	2.58e-07	3.5e-06
Rassf9	272.219	-1.03922	0.201914	-5.14684	2.65e-07	3.59e-06
Rilpl2	291.404	1.15551	0.224722	5.14195	2.72e-07	3.67e-06
Tmem256	524.792	1.13055	0.220459	5.12818	2.93e-07	3.92e-06
C1qc	53.8326	1.91473	0.373748	5.12304	3.01e-07	4.03e-06
Kif20a	190.59	1.19852	0.234235	5.11675	3.11e-07	4.16e-06
Apoc3	18.7239	4.10067	0.801532	5.11605	3.12e-07	4.17e-06
Abca5	154.407	-1.55477	0.303981	-5.11469	3.14e-07	4.19e-06
Plcb2	122.928	1.099	0.214905	5.11388	3.16e-07	4.21e-06
1600014C10Rik	230.137	1.16275	0.227386	5.11355	3.16e-07	4.21e-06
Bub1b	75.4986	1.56957	0.307273	5.10805	3.25e-07	4.32e-06
Rgs14	83.9735	1.38411	0.271019	5.10704	3.27e-07	4.34e-06
Tnfrsf23	48.5789	1.79422	0.351405	5.10585	3.29e-07	4.37e-06
B4galnt4	19.9861	3.64397	0.713827	5.10484	3.31e-07	4.39e-06
Proz	18.8229	3.2627	0.639523	5.10177	3.36e-07	4.45e-06
Psat1	257.72	1.0253	0.201129	5.09774	3.44e-07	4.54e-06
Igf1r	666.444	-1.09912	0.215804	-5.09316	3.52e-07	4.65e-06
Myom2	98.4884	-2.01315	0.395458	-5.09067	3.57e-07	4.7e-06
Lrrc25	69.0234	1.47414	0.28988	5.08535	3.67e-07	4.82e-06
Mab21l3	24.3298	2.82725	0.556474	5.08065	3.76e-07	4.94e-06
Ndufa4l2	261.217	-1.11165	0.219025	-5.07546	3.87e-07	5.05e-06
Naip2	77.8337	1.47358	0.290422	5.07392	3.9e-07	5.08e-06
Oas1g	54.6252	2.42034	0.477228	5.07167	3.94e-07	5.14e-06
Cxcl13	355.258	3.23733	0.638737	5.06833	4.01e-07	5.22e-06
Susd3	141.817	1.14848	0.226688	5.06635	4.06e-07	5.27e-06
Iyd	78.5487	-1.37192	0.271444	-5.05414	4.32e-07	5.61e-06
Snx21	146.623	-1.03595	0.205257	-5.04708	4.49e-07	5.79e-06
Capn9	88.6281	7.22788	1.43499	5.03687	4.73e-07	6.09e-06
BC025446	13.299	4.82444	0.958767	5.03192	4.86e-07	6.23e-06
Myo1f	84.1859	1.43695	0.28565	5.03047	4.89e-07	6.27e-06
Racgap1	144.37	1.30169	0.259779	5.01078	5.42e-07	6.91e-06
Ndufb6	440.521	1.04577	0.208858	5.00708	5.53e-07	7.03e-06
Twf2	502.708	1.00971	0.20186	5.00202	5.67e-07	7.2e-06
Ptpn22	139.788	1.10413	0.220943	4.99738	5.81e-07	7.37e-06
Ccl4	14.8918	3.28691	0.6578	4.99682	5.83e-07	7.38e-06
Rpa3	235.309	1.31604	0.263382	4.99671	5.83e-07	7.38e-06
Pde8b	168.745	-1.00403	0.201127	-4.99201	5.98e-07	7.55e-06
Slc16a11	82.2531	-1.57975	0.316466	-4.99183	5.98e-07	7.55e-06
Tlr5	59.5018	-1.73314	0.347799	-4.98315	6.26e-07	7.87e-06
Gm34159	81.6334	-1.63007	0.327182	-4.98215	6.29e-07	7.91e-06
Bub1	30.9308	2.42974	0.488116	4.9778	6.43e-07	8.08e-06
Med21	247.293	1.17121	0.23539	4.97561	6.5e-07	8.14e-06
Clmp	146.315	1.22746	0.247043	4.96859	6.74e-07	8.41e-06
Akirin1	182.952	1.15841	0.233161	4.96831	6.75e-07	8.42e-06
Ncapg	37.9008	2.14804	0.432579	4.96565	6.85e-07	8.52e-06
Hist1h1a	340.695	2.24897	0.453491	4.95923	7.08e-07	8.79e-06
Trip13	36.2414	2.11135	0.426151	4.95445	7.25e-07	9e-06
Blvra	259.455	1.03071	0.208076	4.95355	7.29e-07	9.04e-06
Gm11744	53.0782	1.79236	0.362506	4.94437	7.64e-07	9.42e-06
Wipf3	133.825	-1.35546	0.274238	-4.94263	7.71e-07	9.5e-06
Trim29	27.209	2.33851	0.473713	4.93655	7.95e-07	9.79e-06
Gas2l3	38.0806	2.20212	0.446218	4.93508	8.01e-07	9.85e-06
Ms4a6b	269.287	1.09442	0.221783	4.93464	8.03e-07	9.86e-06
Ttn	94.5242	-2.07291	0.420298	-4.93201	8.14e-07	9.99e-06
Cd40	320.837	1.03854	0.211077	4.92021	8.64e-07	1.06e-05
Slpi	399.748	2.56003	0.520424	4.91912	8.69e-07	1.06e-05
Gm19990	79.7364	1.37638	0.279852	4.91826	8.73e-07	1.06e-05
Fgf23	7.06366	6.40867	1.30526	4.90988	9.11e-07	1.11e-05
Prkg1	193.956	-1.1454	0.233322	-4.9091	9.15e-07	1.11e-05
Atp1b2	92.7372	-1.55116	0.316599	-4.89944	9.61e-07	1.16e-05
Tyms	111.773	1.40299	0.28641	4.89854	9.65e-07	1.17e-05
Scube1	104.729	-1.43973	0.294022	-4.89666	9.75e-07	1.18e-05
Fam96a	74.5101	1.66506	0.340325	4.89255	9.95e-07	1.2e-05
Pld4	349.636	1.02147	0.208951	4.88855	1.02e-06	1.22e-05
Ndrg2	374.546	-1.05389	0.215842	-4.88271	1.05e-06	1.26e-05
St8sia2	144.163	-1.23586	0.253313	-4.87879	1.07e-06	1.28e-05
Kcnk2	208.707	-1.31624	0.269853	-4.8776	1.07e-06	1.29e-05
Adcy5	120.738	-1.22292	0.250756	-4.87695	1.08e-06	1.29e-05
Il7r	291.733	1.15331	0.236888	4.8686	1.12e-06	1.34e-05
Rac2	406.968	1.03752	0.213527	4.85899	1.18e-06	1.41e-05
Ccne2	37.0236	2.13368	0.439857	4.85086	1.23e-06	1.46e-05
Dok3	253.135	1.03017	0.212687	4.8436	1.28e-06	1.51e-05
Cenph	25.4627	2.33397	0.482441	4.83783	1.31e-06	1.56e-05
Cdr2l	212.45	-1.20223	0.248647	-4.83507	1.33e-06	1.57e-05
Cenpa	122.256	1.31785	0.272584	4.83467	1.33e-06	1.58e-05
Spns3	25.453	2.43894	0.504611	4.8333	1.34e-06	1.59e-05
Hist1h3a	67.7183	2.04306	0.423196	4.82769	1.38e-06	1.63e-05
Ripk3	86.7336	1.38672	0.2876	4.82169	1.42e-06	1.67e-05
Foxf2	314.499	-1.0142	0.210472	-4.81869	1.45e-06	1.7e-05
Ccl1	12.2236	3.8283	0.794768	4.81688	1.46e-06	1.71e-05
Clstn2	158.086	-1.20822	0.250837	-4.81678	1.46e-06	1.71e-05
Ptafr	13.8794	3.47913	0.72246	4.81566	1.47e-06	1.72e-05
Dgke	160.634	-1.05315	0.218868	-4.81181	1.5e-06	1.75e-05
Gins2	30.4465	2.10437	0.438095	4.80346	1.56e-06	1.82e-05
4930415O20Rik	11.9318	4.6236	0.963063	4.80093	1.58e-06	1.84e-05
Shank3	657.848	-1.08896	0.226903	-4.79922	1.59e-06	1.85e-05
Slc7a5	140.384	1.06019	0.220959	4.79813	1.6e-06	1.86e-05
Porcn	253.025	-1.00198	0.209005	-4.79405	1.63e-06	1.89e-05
Galnt7	124.937	1.09731	0.229081	4.79004	1.67e-06	1.92e-05
Plxna4	143.97	-1.07662	0.224785	-4.78954	1.67e-06	1.92e-05
Dmd	134.308	-1.09504	0.229022	-4.7814	1.74e-06	2e-05
8430408G22Rik	336.16	-1.01625	0.212582	-4.78053	1.75e-06	2.01e-05
Plk1	37.777	2.48036	0.519437	4.77509	1.8e-06	2.06e-05
Nynrin	164.746	-1.09402	0.229129	-4.77469	1.8e-06	2.06e-05
Rspo1	103.947	-1.30167	0.273425	-4.76062	1.93e-06	2.2e-05
Esco2	34.9166	2.10587	0.442399	4.76012	1.93e-06	2.2e-05
Hpcal4	26.6813	-2.51842	0.529179	-4.75912	1.94e-06	2.21e-05
Acvr2b	127.642	-1.37513	0.288974	-4.75867	1.95e-06	2.21e-05
Chrna7	35.4309	1.8443	0.388122	4.75185	2.02e-06	2.28e-05
Lrmp	136.466	1.10426	0.232763	4.74416	2.09e-06	2.35e-05
Plk4	118.728	1.10938	0.233852	4.74395	2.1e-06	2.36e-05
4930512J16Rik	23.3977	2.49812	0.527347	4.73715	2.17e-06	2.43e-05
Hist1h2bm	366.461	2.2924	0.484563	4.73086	2.24e-06	2.5e-05
Zranb3	32.55	2.001	0.423179	4.7285	2.26e-06	2.53e-05
Mitd1	171.184	1.16076	0.245581	4.72661	2.28e-06	2.55e-05
Itprip	172.015	-1.09283	0.231376	-4.7232	2.32e-06	2.59e-05
Bpifb1	2028.09	2.21215	0.468418	4.72259	2.33e-06	2.59e-05
P2ry14	102.507	1.10104	0.233137	4.72271	2.33e-06	2.59e-05
Stra6l	18.6434	2.76552	0.585711	4.72164	2.34e-06	2.59e-05
Sh3tc2	130.45	-1.18725	0.251489	-4.72088	2.35e-06	2.6e-05
Prr18	121.521	-1.09329	0.231985	-4.71279	2.44e-06	2.7e-05
Ackr4	81.2798	-1.58249	0.335868	-4.71164	2.46e-06	2.71e-05
D830031N03Rik	717.258	-1.04911	0.222809	-4.70856	2.49e-06	2.75e-05
Mybl2	46.5678	1.78278	0.379197	4.70146	2.58e-06	2.83e-05
Slc9a4	63.5583	1.55279	0.33047	4.69873	2.62e-06	2.87e-05
Aurka	91.4654	1.67719	0.357055	4.69728	2.64e-06	2.88e-05
Nfe2	106.422	1.15274	0.245639	4.69284	2.69e-06	2.94e-05
Parvg	158.723	1.01328	0.216106	4.68881	2.75e-06	3e-05
P2rx1	63.1466	1.3455	0.287249	4.6841	2.81e-06	3.06e-05
Ptpn14	247.985	-1.10496	0.236057	-4.68091	2.86e-06	3.1e-05
Hpx	27.2985	2.74134	0.586281	4.67581	2.93e-06	3.17e-05
Itgae	82.3682	1.30961	0.281247	4.65643	3.22e-06	3.46e-05
Arhgap9	153.236	1.12061	0.240826	4.65318	3.27e-06	3.51e-05
Mctp1	154.773	1.08514	0.233316	4.65097	3.3e-06	3.54e-05
Tnfrsf26	48.8959	1.6285	0.350177	4.65052	3.31e-06	3.55e-05
Kank4	130.331	-1.13079	0.243375	-4.64628	3.38e-06	3.61e-05
Mybphl	114.504	-1.45157	0.313084	-4.63635	3.55e-06	3.77e-05
Akap12	388.604	-1.05117	0.226755	-4.63571	3.56e-06	3.77e-05
Nhsl1	70.507	-1.47832	0.318955	-4.63487	3.57e-06	3.78e-05
Themis2	80.5781	1.37313	0.296693	4.62811	3.69e-06	3.9e-05
Kcnk6	150.622	1.01686	0.219868	4.62488	3.75e-06	3.95e-05
Mcpt1	12.5157	4.16235	0.899971	4.62498	3.75e-06	3.95e-05
Tnfsf8	30.765	2.19677	0.475025	4.62454	3.75e-06	3.96e-05
Dtx4	81.8538	1.33028	0.287961	4.61966	3.84e-06	4.04e-05
Dlgap5	36.6681	2.21209	0.478881	4.6193	3.85e-06	4.04e-05
1810011H11Rik	36.2798	2.20368	0.477732	4.61279	3.97e-06	4.16e-05
Il1f9	66.1631	1.9495	0.422735	4.61165	3.99e-06	4.17e-05
Rfc4	98.4214	1.23235	0.267618	4.60491	4.13e-06	4.29e-05
Mvd	119.696	1.20741	0.262645	4.5971	4.28e-06	4.44e-05
Lox	492.436	1.02612	0.223779	4.58543	4.53e-06	4.67e-05
Exph5	152.195	-1.01489	0.221444	-4.58304	4.58e-06	4.72e-05
Cbx7	236.601	-1.0129	0.221272	-4.57765	4.7e-06	4.83e-05
Gm38636	42.3698	-2.10402	0.459834	-4.57561	4.75e-06	4.87e-05
Ccr4	39.0455	1.82844	0.399643	4.57519	4.76e-06	4.88e-05
Tnfaip8l2	52.3782	1.62792	0.35583	4.57501	4.76e-06	4.88e-05
Csf2	127.422	1.06206	0.232403	4.56989	4.88e-06	5e-05
Cmc1	156.517	1.05896	0.231788	4.56868	4.91e-06	5.02e-05
Cspg4	83.9424	-1.54555	0.33832	-4.56831	4.92e-06	5.03e-05
Pitpnm3	91.8065	-1.2911	0.282853	-4.56456	5.01e-06	5.11e-05
Tln2	77.3147	-1.25666	0.275346	-4.56393	5.02e-06	5.12e-05
Zfp697	96.6107	-1.29542	0.284035	-4.56078	5.1e-06	5.19e-05
Upk2	58.1399	-1.41961	0.311381	-4.55906	5.14e-06	5.22e-05
Gins1	37.6165	2.0217	0.443788	4.55555	5.22e-06	5.29e-05
9830107B12Rik	10.1092	4.41214	0.969206	4.55232	5.31e-06	5.37e-05
Nfkbie	151.347	1.0411	0.228759	4.55107	5.34e-06	5.4e-05
Sned1	152.615	-1.36878	0.30126	-4.54351	5.53e-06	5.58e-05
S100a9	1288.04	2.32555	0.512368	4.53883	5.66e-06	5.7e-05
Mcpt2	6.27511	6.23775	1.37504	4.53642	5.72e-06	5.76e-05
Dchs1	281.164	-1.0673	0.235345	-4.53505	5.76e-06	5.79e-05
Klra2	63.8903	1.64777	0.36346	4.53356	5.8e-06	5.82e-05
Rgs5	167.094	1.34082	0.296206	4.52663	5.99e-06	6e-05
Alox12	42.624	-1.7454	0.386059	-4.52107	6.15e-06	6.15e-05
Plk3	120.517	1.23452	0.273055	4.52113	6.15e-06	6.15e-05
F630111L10Rik	20.0991	2.72862	0.603714	4.51971	6.19e-06	6.18e-05
Zfp39	109.937	-1.13205	0.250535	-4.51854	6.23e-06	6.21e-05
Isoc2b	37.4572	1.6343	0.362055	4.51396	6.36e-06	6.33e-05
A630001G21Rik	56.8374	1.46343	0.324539	4.50924	6.51e-06	6.46e-05
Plxnb1	168.309	-1.07273	0.237969	-4.50786	6.55e-06	6.49e-05
Bpifa3	7.79897	5.80069	1.28759	4.5051	6.63e-06	6.57e-05
Lrp12	172.925	1.15135	0.255661	4.50342	6.69e-06	6.62e-05
Tpx2	45.3448	1.86431	0.41443	4.49849	6.84e-06	6.76e-05
Ly96	57.1628	1.35073	0.300393	4.49654	6.91e-06	6.81e-05
Agtr1a	84.4948	-1.26346	0.281004	-4.49624	6.92e-06	6.82e-05
Sh3pxd2b	119.944	1.04453	0.232537	4.49187	7.06e-06	6.94e-05
Uhrf1	113.92	1.25906	0.280285	4.49206	7.05e-06	6.94e-05
Fndc1	73.3059	-1.61866	0.360841	-4.4858	7.26e-06	7.12e-05
Soga1	288.682	-1.11971	0.249737	-4.48354	7.34e-06	7.19e-05
Psmd14	389.25	1.03552	0.231047	4.48186	7.4e-06	7.24e-05
Tnfsf14	58.5765	1.37893	0.308012	4.47689	7.57e-06	7.39e-05
Serpina3c	70.8097	1.36757	0.305531	4.47605	7.6e-06	7.41e-05
Hist1h1d	2099.96	1.95097	0.4367	4.46754	7.91e-06	7.68e-05
Muc5b	339.75	1.0789	0.241764	4.46264	8.1e-06	7.84e-05
Batf3	13.9896	3.28235	0.737026	4.4535	8.45e-06	8.15e-05
Sh3rf2	197.011	-1.01413	0.227736	-4.4531	8.46e-06	8.16e-05
Syne2	350.786	-1.04839	0.23568	-4.44836	8.65e-06	8.32e-05
Pde1b	96.1531	1.18497	0.266408	4.44794	8.67e-06	8.33e-05
Bach2	111.826	-1.05571	0.2374	-4.44696	8.71e-06	8.36e-05
Tfpi2	31.971	1.78536	0.401928	4.44199	8.91e-06	8.53e-05
Cdh2	91.1747	-1.10941	0.250314	-4.43205	9.33e-06	8.93e-05
Rasd2	71.5751	-1.38485	0.312868	-4.42632	9.59e-06	9.16e-05
P2ry2	193.273	1.00581	0.227308	4.42488	9.65e-06	9.21e-05
Knstrn	79.8672	1.42197	0.321658	4.42075	9.84e-06	9.36e-05
Gata5	147.505	-1.03619	0.234697	-4.41502	1.01e-05	9.58e-05
Mrpl21	190.723	1.06626	0.241966	4.40663	1.05e-05	9.93e-05
Kng1	15.9948	4.13777	0.940515	4.39947	1.09e-05	0.000102544
Dio1	12.4808	3.29853	0.74988	4.39874	1.09e-05	0.000102826
Ran	105.322	1.11769	0.254251	4.39603	1.1e-05	0.000104047
Klk1	37.0263	1.85973	0.42314	4.39507	1.11e-05	0.000104372
Saa2	9.97474	6.16232	1.40292	4.3925	1.12e-05	0.000105338
Gipc3	150.208	-1.05023	0.239297	-4.38882	1.14e-05	0.000107031
Msx3	5.57244	6.07079	1.38339	4.38833	1.14e-05	0.000107169
Selp	57.2424	1.45177	0.331011	4.38586	1.16e-05	0.000108183
Efna5	46.4136	-1.75314	0.399902	-4.38393	1.17e-05	0.000109007
Igsf10	91.3728	-1.21936	0.278288	-4.38166	1.18e-05	0.000110077
Rnf180	122.436	1.00343	0.229116	4.3796	1.19e-05	0.000111054
Apobr	147.157	1.09158	0.2497	4.37158	1.23e-05	0.000114623
Adrb3	43.3857	-1.72934	0.397881	-4.34638	1.38e-05	0.000126933
Kdelr3	84.3255	1.49218	0.34332	4.34632	1.38e-05	0.000126933
F730016J06Rik	6.88619	5.61411	1.2946	4.33656	1.45e-05	0.000132201
Kmo	55.8399	1.3194	0.304443	4.33382	1.47e-05	0.000133771
Nusap1	81.2136	1.51181	0.348893	4.33315	1.47e-05	0.000134095
E2f8	28.3906	1.99061	0.459452	4.33257	1.47e-05	0.000134367
Fer1l6	74.5886	4.25666	0.983272	4.32907	1.5e-05	0.00013626
Mfsd7a	53.1502	1.37153	0.31704	4.32606	1.52e-05	0.000137964
Kcne3	31.2956	1.84896	0.428334	4.31662	1.58e-05	0.00014354
P2ry13	62.6057	1.33447	0.310324	4.30027	1.71e-05	0.000153215
Mag	32.4889	1.8603	0.433169	4.29463	1.75e-05	0.000156769
Oas1a	182.949	1.38713	0.323213	4.29167	1.77e-05	0.000158581
Ccl20	40.8857	1.62258	0.378121	4.29117	1.78e-05	0.000158844
Rapgef4	79.5974	-1.30083	0.303378	-4.28783	1.8e-05	0.000160855
Arhgap23	250.821	-1.04434	0.243814	-4.28335	1.84e-05	0.000163828
Serpina3f	70.7699	1.68395	0.393284	4.28177	1.85e-05	0.000164693
Rasgrp4	94.2045	1.24574	0.290983	4.28115	1.86e-05	0.000165045
Ttc28	274.482	-1.13793	0.266077	-4.27671	1.9e-05	0.000167964
Phf24	24.2289	-2.06495	0.483202	-4.27347	1.92e-05	0.000170108
Slc30a1	111.61	-1.00068	0.234177	-4.27319	1.93e-05	0.000170211
Dnah6	109.538	-1.38227	0.323602	-4.2715	1.94e-05	0.000171101
Tex30	83.9104	1.57184	0.368449	4.2661	1.99e-05	0.000175081
Ggt5	125.162	1.19862	0.280993	4.26567	1.99e-05	0.000175311
Dera	161.561	1.1162	0.261886	4.26216	2.02e-05	0.000177956
Hells	70.5093	1.37918	0.323595	4.26205	2.03e-05	0.000177956
Rfc3	99.2626	1.122	0.263421	4.25932	2.05e-05	0.000179925
1700066B19Rik	15.5041	2.74574	0.644837	4.25803	2.06e-05	0.000180746
Nudt2	123.813	1.06059	0.249135	4.25709	2.07e-05	0.000181293
Tec	113.292	1.061	0.249226	4.25718	2.07e-05	0.000181293
Siglec1	70.6462	1.41635	0.332958	4.25384	2.1e-05	0.00018372
Spag5	19.1933	2.39873	0.564283	4.25093	2.13e-05	0.000185906
Prr16	49.0401	1.40441	0.330455	4.24994	2.14e-05	0.000186616
Acacb	108.947	-1.08016	0.254241	-4.24857	2.15e-05	0.000187528
Slc16a3	90.5762	1.07452	0.253016	4.24684	2.17e-05	0.000188757
Rgs12	90.2847	-1.10662	0.260743	-4.2441	2.19e-05	0.000190619
Clec4b1	31.786	1.93853	0.457357	4.23856	2.25e-05	0.000195153
Il5ra	12.9931	3.29814	0.778645	4.23574	2.28e-05	0.000197265
Syt5	72.0165	-1.3046	0.308067	-4.2348	2.29e-05	0.00019784
Adra1a	37.5647	-1.81317	0.428733	-4.22913	2.35e-05	0.000202301
Gm10824	42.6749	-1.58067	0.373823	-4.22839	2.35e-05	0.000202845
Sh2d1b1	64.6883	1.71798	0.40732	4.21776	2.47e-05	0.000212208
Cd80	16.8846	2.47875	0.587768	4.21722	2.47e-05	0.000212523
Hunk	96.0238	-1.13965	0.270656	-4.21071	2.55e-05	0.000217973
Syn2	117.893	1.10323	0.262191	4.20773	2.58e-05	0.000220733
Gm12589	8.69571	5.24756	1.25096	4.19481	2.73e-05	0.000233014
Adap1	75.9458	1.10914	0.264821	4.18826	2.81e-05	0.000239556
Dnah5	181.698	-1.24842	0.298306	-4.18502	2.85e-05	0.00024229
Prc1	106.523	1.32309	0.316481	4.18063	2.91e-05	0.000246583
Sipa1l2	213.365	-1.00068	0.239461	-4.17889	2.93e-05	0.000248332
Col4a4	245.818	-1.04387	0.249806	-4.1787	2.93e-05	0.000248393
Zrsr1	62.4714	-1.39053	0.333198	-4.17329	3e-05	0.000253627
Snrnp25	131.995	1.23026	0.29481	4.17307	3.01e-05	0.000253724
Cmya5	23.8912	-2.24362	0.537938	-4.17077	3.04e-05	0.000255995
AU022793	22.9152	2.30425	0.553583	4.16242	3.15e-05	0.000264005
Car14	66.6204	-1.31761	0.316987	-4.15668	3.23e-05	0.000269326
Gprc5c	88.1487	-1.12007	0.269599	-4.15457	3.26e-05	0.000271505
Cxcl2	18.0372	2.2567	0.543228	4.15424	3.26e-05	0.000271592
Xcr1	95.6745	1.00633	0.242734	4.14581	3.39e-05	0.000280493
Ltb4r1	32.7714	1.79466	0.433146	4.14332	3.42e-05	0.000283224
Pbk	19.183	2.35334	0.568092	4.14254	3.43e-05	0.000283937
Gp9	25.8835	-2.1913	0.529336	-4.1397	3.48e-05	0.000287241
Naalad2	55.8435	-1.29862	0.313817	-4.13813	3.5e-05	0.000288887
Rcc1	65.281	1.19354	0.28875	4.13347	3.57e-05	0.00029397
Ppp2r2b	46.8356	-1.59208	0.385379	-4.1312	3.61e-05	0.000296386
Psmg4	294.586	1.0885	0.263565	4.12992	3.63e-05	0.000297879
Popdc2	95.3775	-1.18492	0.287087	-4.1274	3.67e-05	0.0003006
Ctsd	10987.5	1.38454	0.335469	4.12717	3.67e-05	0.000300611
Ckap2l	51.502	1.56452	0.379278	4.125	3.71e-05	0.000302891
Dnajc15	127.566	1.08744	0.263716	4.12353	3.73e-05	0.000304369
Gmip	110.136	1.04501	0.253445	4.12323	3.74e-05	0.000304422
Rab15	102.563	1.07414	0.260714	4.12001	3.79e-05	0.000308365
4930542D17Rik	8.98499	5.25483	1.27725	4.11416	3.89e-05	0.000315575
N4bp2l1	70.5034	1.2215	0.297096	4.11145	3.93e-05	0.000318946
Klk4	4.94538	5.89835	1.43662	4.10572	4.03e-05	0.000326221
Gpr153	140.279	-1.05553	0.257221	-4.10361	4.07e-05	0.000328485
S100a8	646.488	2.43405	0.59355	4.10083	4.12e-05	0.000332271
Ckmt2	160.45	-1.27068	0.309995	-4.09902	4.15e-05	0.000334315
Dse	252.702	1.03567	0.252727	4.09797	4.17e-05	0.000335654
Gpr65	34.4688	1.7683	0.431883	4.09438	4.23e-05	0.000340325
Kif22	34.5802	1.93613	0.473434	4.08955	4.32e-05	0.000346148
Capns2	25.6573	2.08461	0.510033	4.08721	4.37e-05	0.000348884
Duoxa1	13.5981	3.38472	0.829454	4.08066	4.49e-05	0.000357875
Eef1a2	65.6685	-1.47924	0.363261	-4.0721	4.66e-05	0.000370481
Prim1	141.926	1.14124	0.280527	4.0682	4.74e-05	0.000376315
Scarf1	142.536	-1.03834	0.255446	-4.06481	4.81e-05	0.000381207
Slamf7	135.29	1.02454	0.252455	4.05831	4.94e-05	0.000390903
Rnd1	97.1065	-1.0902	0.26888	-4.0546	5.02e-05	0.000396079
C4bp	6.20274	5.45863	1.34652	4.05388	5.04e-05	0.000397084
Mefv	16.4453	3.17186	0.782676	4.05259	5.07e-05	0.000399068
Mgl2	30.2507	1.78617	0.440852	4.05163	5.09e-05	0.000400274
Lgr6	50.3071	-1.69796	0.419868	-4.04402	5.25e-05	0.000412376
Smpx	66.6441	-1.21952	0.301746	-4.04154	5.31e-05	0.000416081
LOC108167379	60.3183	-1.35256	0.335082	-4.03651	5.43e-05	0.000424191
Fcrls	31.1915	1.72538	0.427777	4.03335	5.5e-05	0.000429011
Ada	79.7568	1.06003	0.262861	4.03266	5.51e-05	0.00043004
Prdx4	83.6341	1.08648	0.269612	4.02978	5.58e-05	0.000434865
Sh2b2	37.7842	1.5146	0.376452	4.02337	5.74e-05	0.000445933
Moxd1	15.286	2.50607	0.624236	4.01463	5.95e-05	0.000462286
Ifit1bl2	20.781	2.25682	0.562642	4.01111	6.04e-05	0.000468235
Lrrn3	72.6119	-1.15493	0.287983	-4.01042	6.06e-05	0.000469093
Sox13	165.571	-1.05844	0.26404	-4.00864	6.11e-05	0.000471972
Gm6116	15.7907	3.10253	0.774427	4.00623	6.17e-05	0.00047647
Osm	16.527	2.56971	0.641596	4.00519	6.2e-05	0.000478328
Hpse	152.517	1.09937	0.274626	4.00315	6.25e-05	0.000481175
Gzmk	25.0866	1.87795	0.469426	4.00052	6.32e-05	0.000485796
Mx1	21.7677	2.35462	0.588723	3.99955	6.35e-05	0.000487535
Mcts2	98.2945	1.11814	0.279646	3.9984	6.38e-05	0.000489649
Tcf19	43.42	1.5849	0.396425	3.99798	6.39e-05	0.000490252
Asprv1	10.9129	3.45983	0.865586	3.99709	6.41e-05	0.000491832
Il4	7.7451	5.06015	1.26682	3.99437	6.49e-05	0.000496994
Igf2	47.2762	-1.46044	0.366074	-3.98946	6.62e-05	0.000505248
Ifi44l	65.8227	1.65914	0.416261	3.98583	6.72e-05	0.000511698
Ly9	70.3376	1.21195	0.304055	3.98597	6.72e-05	0.000511698
Tmem182	30.2394	-1.82817	0.458718	-3.98538	6.74e-05	0.000512392
4833428L15Rik	15.8711	2.54857	0.640747	3.9775	6.96e-05	0.00052773
Gc	33.6749	1.8849	0.474023	3.97639	7e-05	0.000529654
Pdlim4	58.731	1.26355	0.31782	3.97567	7.02e-05	0.000530185
Spdl1	18.4003	2.44711	0.615498	3.97582	7.01e-05	0.000530185
Il1rl2	67.9064	1.10818	0.278881	3.97366	7.08e-05	0.000534047
Fam180a	68.5925	1.54737	0.389761	3.97005	7.19e-05	0.00054167
Tmed6	42.1836	1.48855	0.375294	3.96635	7.3e-05	0.000548736
Siglece	47.1137	1.623	0.409767	3.96078	7.47e-05	0.000560237
Chrm2	100.634	-1.22594	0.309586	-3.95992	7.5e-05	0.000561383
Ces2e	49.3936	-1.46966	0.371659	-3.95431	7.68e-05	0.000573817
Slc5a12	15.1665	-3.1146	0.787908	-3.953	7.72e-05	0.000576082
Gm6209	5.61402	5.31375	1.3444	3.95252	7.73e-05	0.00057685
Tifa	95.5648	1.14556	0.289875	3.95192	7.75e-05	0.000577517
Esyt3	42.1374	-1.42355	0.360707	-3.94654	7.93e-05	0.000589711
Fam64a	20.7232	2.33201	0.591088	3.94528	7.97e-05	0.000592531
Ptpru	112.111	-1.15945	0.294121	-3.94208	8.08e-05	0.000599562
Ccdc109b	32.5025	1.73889	0.44115	3.94173	8.09e-05	0.000600146
Anln	66.5157	1.33428	0.338702	3.93938	8.17e-05	0.000605433
Gpr34	38.4957	1.78695	0.453724	3.93841	8.2e-05	0.000607574
Noxa1	41.1763	1.97903	0.503318	3.93197	8.43e-05	0.00062185
Itga11	8.12928	-5.41721	1.38021	-3.92493	8.68e-05	0.000638054
Tlr7	113.215	1.06189	0.271002	3.91839	8.91e-05	0.000653948
Relt	66.68	1.20125	0.306719	3.91643	8.99e-05	0.000658945
F5	112.097	1.03114	0.263319	3.91594	9.01e-05	0.000659618
Serpina3i	5.53084	5.29029	1.35245	3.91162	9.17e-05	0.00067085
C920009B18Rik	44.8	1.47108	0.376359	3.90872	9.28e-05	0.000677334
Mis18bp1	13.9757	2.64877	0.677662	3.90869	9.28e-05	0.000677334
2210011C24Rik	41.6323	-1.43569	0.367414	-3.90755	9.32e-05	0.000679868
Ces1g	53.3613	-1.48043	0.379104	-3.90507	9.42e-05	0.000686522
Il5	6.38564	5.50504	1.41017	3.90381	9.47e-05	0.00068942
Hist1h3d	282.506	1.90267	0.487427	3.9035	9.48e-05	0.000689944
4933430I17Rik	9.70423	3.28016	0.840926	3.90065	9.59e-05	0.000697077
Gltscr1	159.488	-1.0064	0.258146	-3.89856	9.68e-05	0.000701457
Smoc2	70.8914	-1.18904	0.304988	-3.89865	9.67e-05	0.000701457
Mpz	36.974	-1.89708	0.487178	-3.89402	9.86e-05	0.000713547
Mapk13	45.5113	1.46039	0.375233	3.89197	9.94e-05	0.000718553
Il6	8.45946	4.10838	1.05606	3.8903	0.000100122	0.000722795
Rnase1	18.2833	2.47637	0.637306	3.88568	0.000102044	0.000736302
Fignl1	54.932	1.43589	0.369548	3.88552	0.000102111	0.000736416
Shcbp1	27.5234	1.98572	0.51121	3.88435	0.000102602	0.000739591
Cfi	15.5697	2.51239	0.647709	3.87888	0.000104938	0.00075306
Garnl3	95.3196	-1.08068	0.27885	-3.8755	0.000106405	0.000762018
Sfn	67.2365	1.09648	0.283157	3.87236	0.000107789	0.000770086
Aif1l	87.2715	1.22053	0.315251	3.87161	0.000108119	0.00077121
Chrm3	49.2716	-1.35864	0.351342	-3.86702	0.000110175	0.000783276
Kcnb1	57.3075	-1.19934	0.310235	-3.86592	0.000110672	0.000785653
Ccdc154	65.4184	-1.19718	0.30998	-3.86212	0.000112406	0.000796402
Mxd3	29.0498	1.81406	0.469781	3.8615	0.000112694	0.000797664
Mmp8	54.0525	1.46407	0.379232	3.86063	0.000113094	0.000800104
Kcnj3	54.1226	-1.58197	0.409817	-3.86018	0.000113304	0.000801196
P2ry10	93.2026	1.07341	0.278235	3.85794	0.000114346	0.000807483
Ttr	11.1198	3.50528	0.908896	3.85663	0.000114961	0.00081133
Tmem229a	15.1054	2.79324	0.725731	3.84886	0.000118668	0.000835094
Fcor	25.0896	1.90231	0.494569	3.8464	0.000119867	0.000842268
Oip5	33.7065	1.9293	0.501735	3.84526	0.000120423	0.000844535
Coro6	55.221	-1.43883	0.374346	-3.84357	0.000121258	0.000849975
P4htm	82.0255	-1.16179	0.302555	-3.83994	0.000123066	0.000861403
Col24a1	14.0648	2.62577	0.68415	3.83801	0.000124035	0.000867763
Fam220a	20.1546	-2.04661	0.533266	-3.83788	0.0001241	0.0008678
Mcm5	127.578	1.12059	0.292335	3.83324	0.000126465	0.000882211
Apoa1	18.5463	2.5397	0.663087	3.83012	0.000128082	0.000892203
Bahcc1	68.0272	-1.18568	0.309621	-3.82945	0.000128428	0.000894183
Aqp3	74.1611	1.34028	0.350059	3.82872	0.000128809	0.000896406
Gsg2	55.9057	1.30703	0.341449	3.8279	0.000129242	0.00089856
Nkain1	103.966	-1.01045	0.264058	-3.82661	0.000129921	0.00090192
Aqp4	67.1886	-1.18357	0.309352	-3.82596	0.000130262	0.000903052
Aldob	14.7492	3.61015	0.94432	3.82301	0.000131832	0.000912188
Myh6	1018.92	-1.68949	0.441914	-3.82311	0.000131778	0.000912188
Egr1	660.74	-1.48808	0.389374	-3.82172	0.000132523	0.000916531
Nxpe5	10.0087	3.99589	1.04601	3.82013	0.00013338	0.000922021
Mup3	6.55237	5.53955	1.45039	3.81936	0.0001338	0.000924485
Tmem202	21.7113	2.39121	0.627078	3.81325	0.000137149	0.000942232
Tmcc3	45.3952	-1.42432	0.374286	-3.80544	0.000141551	0.000970315
Nr3c2	122.468	-1.04446	0.274485	-3.80515	0.000141719	0.000970869
Gpr55	20.3629	2.52084	0.663535	3.79911	0.000145216	0.000991546
Ces1c	8.96583	4.73345	1.24703	3.79579	0.000147174	0.00100397
Fgd3	83.7703	1.15421	0.30424	3.79375	0.000148387	0.00101082
Ms4a4c	167.715	1.16271	0.306613	3.79212	0.000149367	0.00101701
Adrb1	101.445	-1.04894	0.276914	-3.78795	0.000151895	0.00103326
Dsg2	90.0868	-1.04428	0.276059	-3.78283	0.000155058	0.00105329
Pdk4	90.7668	-1.26455	0.334347	-3.78214	0.000155484	0.00105519
Arhgap4	212.829	1.01255	0.268134	3.77629	0.000159181	0.00107877
Wfdc6a	38.4469	-1.5513	0.410841	-3.77591	0.000159424	0.00107991
Ambp	10.8081	3.61016	0.956466	3.77448	0.00016034	0.0010851
Hist1h2bb	1141.64	2.01271	0.533274	3.77425	0.00016049	0.00108561
Bcan	27.1921	-1.88324	0.499593	-3.76955	0.000163545	0.00110319
Cd163	74.4189	1.29861	0.344517	3.76937	0.000163659	0.00110344
Sgol1	14.0618	2.75594	0.731475	3.76765	0.000164791	0.00111056
Cideb	37.3121	1.49386	0.396792	3.76485	0.000166646	0.0011215
Ngb	18.0049	-2.29755	0.61093	-3.76075	0.000169407	0.00113955
Dnmt3aos	20.2105	1.99034	0.529729	3.75728	0.000171767	0.00115405
Mmp3	123.782	1.12104	0.298362	3.7573	0.000171758	0.00115405
H60b	39.4755	1.58917	0.423339	3.75391	0.000174099	0.0011684
Dgkb	38.7738	-1.59791	0.425691	-3.75369	0.00017425	0.00116887
Rab6b	56.7357	-1.25875	0.335398	-3.753	0.000174731	0.00117155
Ska3	17.9017	2.15282	0.573923	3.75106	0.000176092	0.00117904
Prf1	58.2088	-1.38135	0.368394	-3.74965	0.00017708	0.00118512
Nudt8	33.305	1.63955	0.43751	3.74746	0.000178633	0.0011944
Piwil2	7.21504	4.91411	1.31187	3.74587	0.000179772	0.00120091
Fndc5	24.3199	-1.84619	0.492967	-3.74506	0.000180347	0.0012042
Fetub	60.6948	1.32951	0.355218	3.74279	0.000181986	0.00121346
Plekhn1	77.5984	1.15637	0.309001	3.74228	0.000182359	0.00121539
Ptprn2	15.1252	2.33136	0.62391	3.7367	0.000186452	0.00123982
Ncapd2	76.9957	1.20582	0.322881	3.73455	0.000188051	0.00124931
Serpinc1	19.2114	2.91116	0.779999	3.73226	0.000189769	0.00125957
Cenpi	13.3166	2.48532	0.666533	3.72872	0.000192454	0.00127447
Pln	11.6772	-3.36261	0.903257	-3.72276	0.000197058	0.00130139
Itgbl1	47.2782	-1.6693	0.449092	-3.71705	0.000201561	0.0013275
Nup43	77.6974	1.08446	0.291743	3.71716	0.000201475	0.0013275
Eya4	29.349	-1.65992	0.44679	-3.7152	0.000203041	0.00133664
Gm13710	41.9772	1.72049	0.463597	3.71117	0.000206301	0.00135378
Ly6d	65.6006	1.27135	0.343159	3.70484	0.000211521	0.00138429
Olfm2	16.4504	-2.45096	0.661621	-3.70448	0.000211826	0.00138457
Tex26	52.5554	1.16858	0.315556	3.70325	0.000212858	0.00138991
S100a14	118.845	1.08749	0.293835	3.70104	0.000214721	0.00139955
Kif20b	57.8	1.20827	0.326611	3.6994	0.000216108	0.00140606
Plac8	1120.92	1.32087	0.35716	3.69826	0.00021708	0.00141112
Galnt12	43.0252	1.37021	0.37102	3.69308	0.000221552	0.00143632
Lrp4	826.714	-1.44473	0.391632	-3.68901	0.000225131	0.00145822
Dnph1	48.0001	1.22889	0.333283	3.68721	0.000226726	0.00146658
Fam57b	15.4742	-2.56428	0.695718	-3.68581	0.000227978	0.00147271
Lipn	5.06235	5.16607	1.40257	3.68328	0.000230253	0.00148483
Sel1l3	52.9373	1.38411	0.376762	3.6737	0.000239067	0.00153206
Haus8	65.2244	1.08352	0.29516	3.67096	0.000241645	0.00154585
Clec4a1	19.5316	2.27809	0.620678	3.67033	0.000242241	0.00154761
Smad9	61.2759	-1.40722	0.383487	-3.66954	0.00024299	0.00155102
Parpbp	16.9835	2.0835	0.568343	3.66592	0.000246455	0.00157176
Mreg	82.9898	1.13142	0.309152	3.65976	0.000252452	0.00160577
Cst7	38.0406	1.62273	0.443835	3.65616	0.000256022	0.00162776
Gpr84	9.35587	3.41592	0.934357	3.6559	0.00025628	0.00162797
Slc6a20b	3.98221	5.58806	1.5294	3.65375	0.000258437	0.00163773
Il20rb	28.1674	2.25843	0.620256	3.64112	0.000271457	0.00171014
E230016K23Rik	10.5771	3.1758	0.872244	3.64095	0.000271634	0.00171051
Mastl	28.0703	1.90218	0.522492	3.64059	0.000272014	0.00171216
Lag3	31.6952	1.65424	0.454819	3.63714	0.000275681	0.00173073
Grin2c	55.4473	-1.41779	0.389991	-3.63545	0.000277492	0.00173865
Pkmyt1	32.0053	1.49287	0.411938	3.62402	0.000290059	0.00181083
Rad54l	36.3167	1.38539	0.382823	3.61887	0.000295887	0.00184402
S100z	9.98891	-3.16683	0.875478	-3.61725	0.000297746	0.00185241
Slamf6	49.2771	1.22902	0.339885	3.61599	0.000299204	0.00185989
Abca4	36.0555	-1.52732	0.422524	-3.61476	0.00030063	0.00186635
Pcdhb17	65.0693	-1.23229	0.340976	-3.61399	0.00030152	0.00186948
Cenpq	87.2021	1.14089	0.316456	3.60521	0.000311904	0.00192234
Creb3l4	40.3039	1.33697	0.371415	3.59967	0.000318618	0.00195873
Lilra5	111.976	1.07901	0.299881	3.59812	0.000320528	0.0019688
Ect2	78.3711	1.04338	0.291193	3.58313	0.000339506	0.00207745
Adra1d	48.0354	-1.30725	0.365362	-3.57796	0.000346286	0.00211626
Ern2	13.0127	2.25479	0.630809	3.57444	0.000350985	0.00213776
Cep250	176.649	-1.05	0.293984	-3.57161	0.000354798	0.00215646
Oas2	102.878	1.36202	0.3819	3.56644	0.000361863	0.00219113
Cyp2j9	72.7456	-1.00384	0.28177	-3.56264	0.000367149	0.00221943
Kng2	13.0102	2.89012	0.812606	3.55661	0.000375675	0.00226908
Mpeg1	37.0797	1.35008	0.379696	3.55569	0.00037699	0.00227418
Znhit3	188.305	1.04069	0.293353	3.54758	0.000388782	0.0023356
Hspa1b	60.8263	1.10354	0.311136	3.54679	0.000389955	0.00233876
Adcy8	94.4728	-1.0188	0.28782	-3.53971	0.000400565	0.00239176
Ifi204	49.662	1.63109	0.461436	3.53482	0.000408058	0.00243224
Cidec	124.465	-1.19467	0.338254	-3.53186	0.00041264	0.00245552
Unc79	27.781	-1.83905	0.521161	-3.52876	0.000417514	0.00248146
5430427O19Rik	62.3367	1.0716	0.303775	3.52761	0.000419334	0.00249023
Kif14	21.5477	1.9539	0.553925	3.52737	0.000419707	0.00249143
Cd207	60.2816	1.16049	0.329151	3.52572	0.000422341	0.00250604
Pstpip2	76.3204	1.1512	0.326532	3.52552	0.000422647	0.00250683
Wfdc13	31.4916	1.54012	0.436873	3.52533	0.000422956	0.00250764
Ptprz1	36.0011	-1.54408	0.438158	-3.52402	0.000425055	0.00251501
Serpind1	18.5992	1.87624	0.533389	3.51758	0.000435506	0.00257048
Abcc9	82.4242	-1.20027	0.341276	-3.517	0.000436451	0.00257292
Lmntd1	63.862	-1.06545	0.303468	-3.51093	0.000446543	0.00262281
Adamtsl5	43.1784	-1.19867	0.341753	-3.50743	0.000452462	0.00265649
Tmc5	33.6331	1.42584	0.406574	3.50696	0.000453262	0.00266012
Tbx3	870.092	-1.46241	0.417573	-3.50218	0.000461476	0.00270613
LOC108167601	9.25377	4.24547	1.21521	3.49362	0.000476527	0.00278224
Atp8b4	54.8316	1.16886	0.334796	3.49128	0.000480717	0.00280308
Cdkn3	44.0074	1.62047	0.464484	3.48875	0.000485284	0.00282317
Atp6v0a4	52.3839	1.12002	0.321286	3.48606	0.000490195	0.00285033
Lrrn4	87.2917	-1.07384	0.308364	-3.48238	0.000496986	0.00288634
Zap70	42.2198	1.22097	0.350777	3.48075	0.000500016	0.00289698
Phf11a	48.9051	1.45704	0.418641	3.4804	0.00050066	0.00289955
Sh2d2a	62.0349	1.06192	0.305372	3.47747	0.000506169	0.00292794
Izumo1r	47.4576	1.23842	0.356299	3.47579	0.000509345	0.00294514
Afp	46.5036	1.396	0.402115	3.47164	0.000517291	0.00298513
Sox9	19.0765	1.98887	0.573802	3.46612	0.000528037	0.00303988
Fam83f	15.6478	2.05063	0.591757	3.46533	0.000529576	0.00304753
Fgb	15.4672	2.63852	0.762397	3.46082	0.000538542	0.00309544
Eme1	14.9967	2.32839	0.673073	3.45934	0.0005415	0.00310941
Nrap	35.9102	-1.83645	0.531075	-3.45799	0.000544212	0.00312184
Cdca2	25.0434	1.90858	0.551975	3.45773	0.000544748	0.00312368
Mrps18a	117.755	1.03473	0.299565	3.45413	0.00055208	0.00315699
Cadm2	27.3357	-1.59483	0.462926	-3.44511	0.000570821	0.00324368
Orc1	9.75976	2.68524	0.780125	3.44207	0.000577279	0.00327652
Pycr1	21.7002	2.01554	0.58593	3.43991	0.000581915	0.00330154
Espn	24.7074	-1.74784	0.508689	-3.43598	0.000590415	0.00333671
Mettl21b	10.1114	3.13536	0.913302	3.43299	0.000596955	0.00337104
Gprc6a	22.1615	-1.72885	0.503682	-3.43243	0.000598207	0.00337548
Gdpd2	9.03132	-4.64178	1.35283	-3.43118	0.000600965	0.00338709
Slfn1	150.965	1.04843	0.305589	3.43085	0.000601697	0.00338858
D630045J12Rik	64.763	-1.11154	0.3248	-3.42224	0.000621082	0.00348017
Gtse1	37.9187	1.42339	0.415986	3.42173	0.000622242	0.00348532
Adprhl1	24.5614	-1.80617	0.528215	-3.41939	0.000627615	0.00351271
Tigit	11.5271	2.71952	0.795572	3.41832	0.000630098	0.00352252
Cenpn	42.0319	1.39186	0.407627	3.41455	0.000638864	0.00356466
Lrtm2	50.4138	-1.21869	0.357237	-3.41143	0.000646241	0.00360166
Kif18b	33.7917	1.3775	0.404965	3.40154	0.000670085	0.00371455
Acsbg1	36.2616	1.34377	0.395079	3.40128	0.000670718	0.00371522
Ntn5	49.9187	1.26913	0.373646	3.39662	0.000682242	0.0037661
Prr11	46.5295	1.25285	0.369263	3.39283	0.000691736	0.00380981
Lamc3	71.9769	-1.15955	0.34186	-3.39188	0.000694158	0.00382169
Hydin	79.5216	-1.2325	0.363615	-3.38959	0.000699977	0.00385227
Xpnpep2	81.2942	-1.19186	0.352033	-3.38566	0.000710077	0.00390488
Uox	22.7212	1.80398	0.533807	3.37946	0.000726276	0.00398188
Ndufaf5	86.2418	1.01709	0.301077	3.37819	0.000729644	0.00399883
Cyp4f15	53.8222	-1.08994	0.322713	-3.37741	0.000731707	0.00400711
Slfn9	75.652	1.25494	0.371759	3.37569	0.000736305	0.00402925
Prss30	9.12455	2.93807	0.871486	3.37133	0.000748052	0.00408582
Chic1	76.8934	-1.02817	0.305534	-3.36515	0.000765009	0.00416744
Grin2a	9.38573	-3.02765	0.899972	-3.36416	0.000767766	0.00418089
Bche	76.8441	-1.00931	0.300327	-3.36072	0.000777404	0.00422544
Gm2694	7.47775	4.02658	1.20251	3.34847	0.000812584	0.00439195
Nr4a1	181.476	-1.18011	0.352911	-3.34393	0.000825992	0.00446109
Adora2b	21.5033	1.94469	0.581938	3.34175	0.000832518	0.00449299
Cfap58	56.9787	-1.071	0.320751	-3.33905	0.000840655	0.00452679
Ccne1	30.6977	1.46584	0.440098	3.33071	0.000866247	0.00464906
Zswim7	25.5204	1.72301	0.517544	3.3292	0.000870964	0.00467092
Itgb4	116.228	-1.00754	0.302944	-3.32583	0.00088155	0.00471027
Cenpk	25.4889	1.99677	0.60053	3.325	0.000884175	0.00472255
Gypa	40.0008	-1.41619	0.426294	-3.3221	0.000893429	0.0047597
Cxcl9	145.979	1.99412	0.600599	3.32023	0.000899449	0.00478123
Tnfaip6	19.9338	1.95854	0.590238	3.31822	0.00090593	0.0048023
Cdc45	26.5437	1.57925	0.47654	3.31399	0.000919764	0.00486958
Melk	38.917	1.74053	0.525657	3.31116	0.000929103	0.00491184
Nfkbid	53.5689	1.0467	0.316487	3.30725	0.000942159	0.0049718
Ebf4	19.5994	-1.84858	0.559597	-3.3034	0.000955186	0.00503322
Slc17a7	21.4668	-1.89756	0.576614	-3.29086	0.000998809	0.00524972
Aldh3a1	61.7151	-1.01908	0.309722	-3.29031	0.00100078	0.00525818
Tnfsf15	62.3466	1.01432	0.309423	3.2781	0.00104509	0.00546324
Eps8l2	51.2973	-1.1198	0.341902	-3.2752	0.00105588	0.00550973
Wnt2b	40.3087	-1.65678	0.506311	-3.27226	0.00106691	0.0055513
Qpct	44.899	1.21126	0.370202	3.2719	0.00106828	0.00555443
Sbk3	52.5889	-1.79706	0.550625	-3.26367	0.00109981	0.00569793
Foxp3	30.7095	1.40355	0.430336	3.26153	0.00110812	0.00573486
Il10	6.73646	3.1177	0.95601	3.26115	0.0011096	0.00573839
Prrt4	43.1397	-1.3417	0.411409	-3.26124	0.00110928	0.00573839
Ptgfr	77.0818	-1.01892	0.312854	-3.25685	0.00112655	0.0057971
Casc5	29.711	1.60697	0.493659	3.25523	0.00113301	0.0058283
Meg3	70.5953	1.40604	0.432052	3.25432	0.00113663	0.00584274
LOC108168923	153.525	1.00639	0.309317	3.2536	0.00113954	0.00585151
Apitd1	26.7115	1.53769	0.473547	3.24717	0.00116561	0.00596633
Mcm10	12.3931	2.24902	0.69309	3.24491	0.00117487	0.00599892
Bbs5	48.9547	1.14183	0.351967	3.24414	0.00117807	0.00601315
Pzp	14.2685	2.28419	0.70474	3.24118	0.00119035	0.00606725
BC147527	48.2975	1.40589	0.434445	3.23607	0.00121187	0.00616829
Tesc	54.4701	1.0764	0.332703	3.23531	0.00121509	0.0061825
Cfap100	53.2542	1.10459	0.341575	3.23381	0.00122152	0.00621088
LOC73899	16.171	1.79243	0.554783	3.23086	0.00123418	0.0062651
Plin4	52.6289	-1.28879	0.39928	-3.22779	0.00124748	0.0063207
Mup5	7.02986	3.79378	1.17711	3.22297	0.00126867	0.00641235
Ccdc85c	111.525	-1.03017	0.320265	-3.21662	0.00129711	0.00653557
Kif2c	29.6889	1.48756	0.462916	3.21346	0.00131148	0.0066057
Ifi27l2a	698.866	1.80157	0.560949	3.21165	0.00131977	0.00664283
Cdca4	64.0832	1.00389	0.312662	3.21078	0.00132376	0.00665597
Thsd4	44.1793	-1.21325	0.379069	-3.20059	0.00137146	0.00686311
Gm9733	26.4062	1.46695	0.458429	3.19994	0.00137455	0.00687087
Chek1	35.5843	1.30728	0.408607	3.19936	0.00137733	0.00688239
Lncpint	45.9758	-1.5821	0.494614	-3.19865	0.00138073	0.00689663
Slc2a13	43.5757	-1.28082	0.400778	-3.19583	0.00139431	0.00695047
Gdnf	29.3687	-1.5705	0.491871	-3.19292	0.00140844	0.00701363
Vdr	73.0831	1.14369	0.358303	3.19197	0.00141304	0.00703415
Gpr160	20.5939	1.663	0.521376	3.18963	0.00142454	0.00708652
Dpysl5	30.5246	-1.42571	0.447008	-3.18946	0.00142537	0.00708823
Hspa12a	51.7551	-1.08099	0.339177	-3.18709	0.00143713	0.00713448
Dbf4	50.6271	1.03185	0.324024	3.18447	0.00145017	0.00719427
Ccdc122	58.4154	1.01812	0.319972	3.1819	0.0014631	0.00724355
Gm36551	7.83952	3.40956	1.07248	3.17914	0.00147711	0.00729795
Tor2a	52.8164	1.0665	0.336312	3.17117	0.00151826	0.00747326
Klrb1a	19.0915	1.91806	0.605121	3.1697	0.00152594	0.0075034
A530064D06Rik	12.2887	2.04132	0.644457	3.1675	0.00153756	0.0075554
Krtap17-1	25.0476	-1.69818	0.536167	-3.16726	0.00153882	0.00755905
Arhgap11a	50.67	1.03891	0.328117	3.16627	0.00154409	0.00758237
Ffar2	8.50414	2.67224	0.844028	3.16606	0.00154521	0.00758528
Gbp11	20.6559	1.67607	0.529573	3.16495	0.00155108	0.0076038
Syce2	73.4526	1.04493	0.33102	3.15671	0.00159559	0.00777992
Bves	37.2257	-1.3114	0.41552	-3.15604	0.00159925	0.00779251
Sfrp1	54.6628	1.12395	0.356413	3.15351	0.00161321	0.00784733
Tet1	64.2599	-1.09375	0.34702	-3.15183	0.0016225	0.00788987
Foxp2	31.1276	-1.31396	0.417582	-3.14659	0.00165187	0.00800048
Spic	5.93022	3.95583	1.2584	3.14353	0.00166921	0.00806831
Zbtb39	50.9382	-1.05673	0.336481	-3.14054	0.00168636	0.00814036
Syngr1	83.203	1.04164	0.332378	3.13392	0.00172491	0.00830155
Iqgap3	33.3468	1.40814	0.449385	3.13349	0.00172739	0.00831073
Notum	53.5874	-1.07436	0.343512	-3.12757	0.00176256	0.00846027
2210407C18Rik	8.34462	2.72212	0.87046	3.12722	0.00176471	0.00846778
Slco4a1	16.5162	1.69973	0.544309	3.12274	0.00179177	0.00857495
Pla2g4c	9.30865	2.51845	0.806926	3.12104	0.00180213	0.008616
Cenpe	30.3859	1.40667	0.450744	3.12078	0.00180374	0.00862085
Prkag3	34.5848	-1.19789	0.384746	-3.11345	0.00184911	0.00881155
Xcl1	29.1509	1.7163	0.552176	3.10824	0.00188203	0.00895663
Hpd	5.36431	4.53681	1.45968	3.10808	0.00188307	0.00895864
Ticrr	12.6778	2.05917	0.662648	3.10749	0.00188681	0.00897351
Neil3	12.8247	2.09012	0.673758	3.10218	0.00192099	0.00910618
Ckap2	50.0403	1.059	0.341478	3.10124	0.00192712	0.00912331
Flt3	56.284	1.1549	0.372743	3.09839	0.00194575	0.00919678
1500009L16Rik	30.9768	1.46976	0.474633	3.09663	0.00195735	0.00923923
Spsb4	8.06262	2.77757	0.897395	3.09515	0.00196714	0.00927338
Chst1	62.0342	-1.20566	0.389694	-3.09386	0.00197568	0.0093076
Syn1	7.56284	2.839	0.919169	3.08865	0.00201065	0.00945698
Nrp	16.4996	1.9258	0.624464	3.08393	0.00204288	0.00958681
Pcdh19	38.1876	-1.22425	0.397233	-3.08194	0.00205653	0.00963837
Apoa2	8.35569	3.01248	0.977521	3.08175	0.00205786	0.00964148
Pecr	43.594	1.02075	0.332128	3.07335	0.00211668	0.00987249
Atp8a2	17.7468	1.66812	0.542835	3.07299	0.00211929	0.00987821
Serpina10	18.3315	1.56837	0.510846	3.07014	0.00213958	0.00995677
Aimp2	33.78	1.19516	0.390183	3.06309	0.00219066	0.0101392
Mapk10	34.0823	-1.27349	0.415735	-3.06323	0.00218958	0.0101392
Scamp5	37.0528	1.23532	0.403274	3.06323	0.00218961	0.0101392
Tmem126a	109.133	1.00796	0.329057	3.06318	0.00218996	0.0101392
6330407A03Rik	40.8269	1.23684	0.403872	3.06246	0.00219524	0.0101571
Ccdc33	20.0966	1.63673	0.53469	3.06108	0.00220541	0.0102009
Mgat3	50.8359	-1.01885	0.333232	-3.05749	0.00223201	0.0103042
Gm32026	5.07944	4.38921	1.43606	3.05643	0.00223987	0.0103273
Arsi	9.92194	2.43595	0.798149	3.05199	0.00227326	0.0104514
Cdhr1	7.9825	3.0928	1.01351	3.05157	0.0022765	0.0104607
Mb	517.904	-1.45154	0.475698	-3.05138	0.0022779	0.0104628
Wscd2	40.5773	-1.24914	0.409749	-3.04856	0.00229944	0.0105517
Enpp1	28.0689	1.37612	0.451496	3.04792	0.00230431	0.0105679
Tescl	5.6631	3.94166	1.29468	3.04451	0.00233059	0.0106777
Sec14l5	7.12655	-3.23651	1.06336	-3.04367	0.00233709	0.0107007
Ccdc69	43.3674	1.2534	0.412264	3.04028	0.00236357	0.0108049
Kcnma1	24.3819	-1.66973	0.549569	-3.03826	0.0023795	0.0108743
Klk10	14.7003	-1.99903	0.658601	-3.03527	0.00240324	0.0109758
Iqub	24.1838	-1.51542	0.499953	-3.03113	0.00243642	0.0110959
5430431A17Rik	28.7608	1.55563	0.513448	3.02978	0.00244732	0.0111421
Tmie	35.3479	-1.23414	0.408034	-3.02461	0.00248952	0.0113023
Angptl3	6.03765	3.66927	1.21491	3.0202	0.00252606	0.0114395
Chaf1a	57.707	1.09622	0.36308	3.01922	0.00253427	0.0114695
Dao	11.4167	2.16296	0.71696	3.01685	0.00255414	0.0115447
Zfp11	24.7251	-1.54941	0.514149	-3.01354	0.00258215	0.0116571
Zbtb32	64.6531	1.05843	0.351424	3.01185	0.00259663	0.0117078
C430042M11Rik	4.27747	4.90563	1.63089	3.00795	0.00263013	0.0118331
Rdh7	5.25638	3.85825	1.28262	3.0081	0.00262884	0.0118331
Slc12a8	5.38877	3.43739	1.14267	3.00822	0.00262779	0.0118331
C130050O18Rik	47.5086	1.33525	0.443922	3.00785	0.00263099	0.0118333
Brca1	21.8401	1.61185	0.535905	3.00771	0.00263228	0.0118354
Me3	36.587	-1.13028	0.37647	-3.0023	0.00267944	0.0120288
Dna2	37.7519	1.25816	0.419846	2.99672	0.00272897	0.0121983
Nsl1	19.8436	1.59049	0.531197	2.99416	0.00275205	0.012275
Nrg2	30.4864	-1.35639	0.453623	-2.99013	0.00278861	0.0124113
Steap1	12.5082	2.00293	0.670232	2.98841	0.00280435	0.0124737
Rgn	16.7424	1.88144	0.631517	2.97923	0.00288972	0.0128141
Hist2h2ab	51.1361	1.17231	0.393789	2.977	0.00291085	0.0128999
Cmtm7	13.6769	1.83499	0.616875	2.97466	0.00293317	0.012983
Gcsam	26.63	1.63715	0.550998	2.97125	0.00296595	0.0131041
Gm11545	18.0037	1.79271	0.604443	2.96588	0.00301819	0.0133105
6430531B16Rik	12.7602	1.97242	0.665123	2.9655	0.00302194	0.013323
BC030867	8.63867	2.66557	0.900696	2.95945	0.00308187	0.0135419
Aard	21.09	-1.77324	0.600103	-2.95489	0.00312784	0.0137097
Olfr224	5.12031	4.4031	1.49011	2.95489	0.0031278	0.0137097
Rab17	7.16544	-2.88421	0.977481	-2.95066	0.00317097	0.0138787
Mbp	47.1163	-1.11412	0.377674	-2.94995	0.00317824	0.0139063
Klhl41	29.5715	-1.30314	0.442183	-2.94705	0.00320822	0.0140206
Thsd7a	38.5119	-1.22366	0.415192	-2.9472	0.00320666	0.0140206
Foxa3	8.61014	2.32717	0.791974	2.93844	0.00329869	0.014364
Alas2	1575.4	-1.08249	0.368963	-2.93388	0.00334752	0.0145417
Sirpb1b	10.807	2.17391	0.74448	2.92004	0.00349988	0.0150815
Ubash3a	38.7188	1.13813	0.389992	2.91833	0.00351907	0.0151462
Ccr6	41.1483	1.23628	0.424039	2.91548	0.00355146	0.015272
Kif11	29.003	1.42686	0.489749	2.91346	0.00357452	0.0153302
Paqr9	28.1198	-1.49505	0.513946	-2.90897	0.00362619	0.0155335
Ccna1	5.00685	3.73347	1.28451	2.90653	0.00365468	0.0156232
Gm35798	8.81034	3.05382	1.05321	2.89953	0.00373719	0.0159336
Cebpzos	41.8197	1.08842	0.375781	2.89642	0.00377444	0.0160594
8030462N17Rik	46.234	-1.065	0.36784	-2.89528	0.00378823	0.0161039
Fam195a	47.774	1.00463	0.34724	2.89318	0.00381358	0.0161737
Ankrd37	38.1964	1.24583	0.431477	2.88737	0.00388475	0.0164131
Slc6a15	18.9031	-1.55892	0.540059	-2.88657	0.00389466	0.0164416
5830432E09Rik	34.1358	1.12724	0.391634	2.8783	0.00399818	0.0168256
Fam107a	39.5001	-1.37204	0.476676	-2.87836	0.00399755	0.0168256
Arhgef39	19.5136	1.62491	0.565316	2.87433	0.0040488	0.0169775
Ntn1	433.051	-1.30748	0.455136	-2.87273	0.00406946	0.0170543
Calca	31.8429	1.32818	0.462523	2.87159	0.00408412	0.0171108
Tnfsf11	10.1731	2.29787	0.800477	2.87063	0.00409657	0.0171481
Slc17a9	31.8097	1.17039	0.407836	2.86977	0.00410776	0.017185
Olfr1186	4.59341	4.22624	1.47695	2.86147	0.00421687	0.0175503
Dgkg	34.2246	1.3438	0.469751	2.86066	0.00422764	0.0175901
Slc13a4	86.9842	1.04424	0.365255	2.85892	0.00425085	0.0176765
Fap	8.65474	2.20783	0.772315	2.85871	0.00425364	0.017683
C330027C09Rik	36.3115	1.22541	0.428863	2.85735	0.00427197	0.0177451
LOC108167529	7.59904	-2.98192	1.04361	-2.8573	0.00427256	0.0177451
Sapcd2	17.0074	1.83286	0.64148	2.85724	0.00427345	0.0177451
Snord118	51.323	1.30503	0.458047	2.84912	0.00438406	0.0181312
Lrp8	21.6477	1.60059	0.562021	2.84792	0.00440056	0.0181791
Gm10658	6.20436	2.72416	0.956933	2.84676	0.00441662	0.0182299
Plekha5	34.451	-1.06651	0.374842	-2.84521	0.00443816	0.0183136
Psrc1	17.8203	1.91181	0.672163	2.84427	0.00445131	0.0183558
Wfdc16	8.87381	-2.45934	0.865231	-2.84241	0.00447736	0.0184491
Yipf7	11.0196	-2.14307	0.755484	-2.83669	0.0045584	0.0187298
Gja4	34.6616	-1.19961	0.423006	-2.83593	0.00456931	0.018764
Gm19705	36.7775	1.09023	0.385907	2.82511	0.00472642	0.0193215
Tbxa2r	41.4203	-1.18908	0.420916	-2.82499	0.00472814	0.0193231
Hhatl	12.4268	-2.00783	0.711136	-2.82342	0.00475148	0.019413
Ccdc163	43.5485	1.0138	0.359358	2.82113	0.00478541	0.0195296
Nxph3	36.9088	-1.08978	0.386673	-2.81836	0.004827	0.0196868
Sstr2	28.943	-1.34318	0.476736	-2.81745	0.00484071	0.019722
Diaph3	66.2962	1.0644	0.378318	2.81352	0.0049003	0.0199256
Adra2a	13.8785	1.98683	0.70652	2.81214	0.00492137	0.0199888
Slc2a6	31.0434	1.31152	0.466365	2.81221	0.00492019	0.0199888
Camk1g	9.50544	2.17334	0.773824	2.80857	0.00497618	0.0201888
Irf7	491.511	1.5655	0.557961	2.80576	0.00501986	0.0203376
Tacc2	19.3649	-1.77198	0.63159	-2.80558	0.00502263	0.0203393
Ascl1	27.03	-1.37563	0.490458	-2.80478	0.00503505	0.0203707
Nt5c1a	6.19555	-3.50444	1.24941	-2.80487	0.00503369	0.0203707
Lrrn2	18.3535	-1.54237	0.551723	-2.79556	0.00518101	0.0208622
Apc2	13.9991	-1.755	0.628379	-2.79289	0.00522389	0.0210232
Creg2	15.9885	1.86094	0.667863	2.78641	0.00532953	0.021383
E330020D12Rik	8.82789	2.22858	0.800721	2.78322	0.00538227	0.0215588
Itgb8	36.6818	1.12608	0.404962	2.7807	0.0054242	0.0217148
Pole2	13.3037	1.74005	0.626068	2.77933	0.0054471	0.0217824
Dcaf15	23.2291	1.43483	0.51767	2.77171	0.00557632	0.0222493
Tdo2	10.8842	2.3264	0.840523	2.7678	0.00564352	0.022481
Sgcg	25.3374	-1.28738	0.465359	-2.76643	0.00566733	0.0225511
Plg	8.02564	2.76817	1.00072	2.76617	0.00567188	0.022563
Rspo2	13.2189	2.02462	0.73257	2.76372	0.00571462	0.0227143
Olfr1410	5.20259	3.7907	1.37253	2.76185	0.00574754	0.0228076
Kcna5	13.8883	-2.16322	0.783501	-2.76097	0.00576294	0.0228625
Dnase1l3	43.8073	1.06882	0.387841	2.75582	0.00585458	0.023188
Gm30411	23.5637	-1.36634	0.496606	-2.75135	0.00593501	0.0234361
Nlrp12	16.5817	1.45579	0.529155	2.75116	0.00593846	0.0234433
Lipc	11.5967	2.20465	0.801558	2.75046	0.00595114	0.023487
Rarb	39.5575	-1.14301	0.415801	-2.74894	0.00597889	0.0235708
Fbxo40	12.9906	-2.12595	0.773586	-2.74818	0.00599274	0.023619
Fam46b	46.0675	-1.0176	0.370334	-2.74779	0.00599988	0.0236343
Grm6	9.79828	3.24332	1.18047	2.74748	0.00600555	0.0236502
Sele	13.3379	1.72522	0.629039	2.74262	0.0060951	0.0239615
Fmn2	6.6962	-2.83251	1.03314	-2.74165	0.00611316	0.0240218
H2-Q10	6.44598	2.71101	0.989167	2.7407	0.00613083	0.0240782
Synpo2l	23.9591	-1.43046	0.522058	-2.74004	0.00614318	0.0241136
Tnni2	26.2985	1.26828	0.463047	2.73899	0.00616278	0.0241774
Adam11	7.27407	2.63634	0.963202	2.73706	0.00619914	0.0243135
Omd	11.8586	-1.90095	0.694866	-2.73571	0.00622454	0.0243999
Chd3os	39.2713	1.11761	0.409206	2.73116	0.00631123	0.024713
Sh2d1a	31.8814	1.40034	0.513244	2.72842	0.00636387	0.0248655
Tmem117	20.8131	-1.93364	0.710039	-2.72328	0.00646365	0.0251874
Tmem196	9.92774	1.94338	0.714182	2.72113	0.0065059	0.025318
1810063I02Rik	8.87063	2.11063	0.776765	2.7172	0.00658369	0.0255625
Psapl1	18.4012	1.55917	0.574799	2.71255	0.00667681	0.0258443
Ndufb8	680.812	1.07241	0.397338	2.69899	0.00695492	0.0267778
Rgs16	31.0027	1.10361	0.409078	2.69781	0.00697982	0.0268452
Ebi3	27.6292	1.1651	0.431917	2.69752	0.00698576	0.0268538
LOC108167643	8.43133	2.19653	0.814401	2.69711	0.00699438	0.0268727
Zfand4	31.1428	1.25097	0.464158	2.69514	0.00703585	0.0269819
Akr1cl	5.50033	3.06791	1.14555	2.6781	0.00740406	0.0281761
Sult1d1	114.284	-2.03194	0.75893	-2.67737	0.00742022	0.0282171
Gp6	24.3702	-1.32523	0.495417	-2.67497	0.00747362	0.0283978
Gm26535	7.19575	2.53588	0.949596	2.67049	0.00757416	0.0287059
Trim63	36.2921	-1.41344	0.529286	-2.67047	0.00757451	0.0287059
Nme4	40.2311	1.00662	0.377144	2.66906	0.00760648	0.0287836
Rian	42.4669	1.10483	0.414096	2.66804	0.00762945	0.0288463
Tnfrsf18	36.614	1.15761	0.433968	2.6675	0.0076417	0.028885
Rd3	31.9691	-1.35002	0.506404	-2.6659	0.00767829	0.0290082
Trp73	20.5164	-1.41054	0.530419	-2.65929	0.00783065	0.0294916
Ly6g5b	7.62554	2.50797	0.943308	2.65869	0.00784445	0.0295326
Snhg10	39.0476	1.01554	0.382439	2.65544	0.00792048	0.0297758
Gm44	4.41804	4.14809	1.56297	2.65397	0.00795507	0.0298825
Gm19510	4.97713	3.6878	1.39003	2.65304	0.00797714	0.0299499
Ephx3	13.8201	-1.5898	0.600338	-2.64817	0.00809288	0.0303373
Slc22a13	5.58383	3.06359	1.1575	2.64672	0.00812771	0.0304364
Bmp2	32.0246	-1.0757	0.406655	-2.64523	0.0081636	0.0305471
Ceacam10	4.26639	3.49889	1.32325	2.64415	0.00818962	0.0306306
Tmigd3	14.0211	1.8096	0.68485	2.64233	0.00823374	0.030754
Olfr167	5.013	3.71171	1.40492	2.64193	0.00824351	0.0307746
Apof	4.18317	3.44026	1.30596	2.63427	0.00843178	0.0314127
Pla2g2d	134.944	1.54941	0.588573	2.63249	0.00847608	0.0315454
Kcnj10	15.21	1.58935	0.604512	2.62915	0.00855983	0.0317918
Chst5	7.60773	-2.42653	0.923365	-2.62792	0.00859075	0.0318763
Ccnf	29.7463	1.31459	0.50066	2.62571	0.00864694	0.0320414
Gpc6	48.5578	-1.10229	0.42001	-2.62445	0.00867899	0.0321273
Gm13546	8.43391	2.71011	1.03296	2.62365	0.00869944	0.0321948
Tnfrsf4	7.86288	2.28082	0.870495	2.62014	0.00878936	0.0324542
Dtl	22.2986	1.6179	0.617565	2.6198	0.00879805	0.0324768
Pik3c2g	38.9164	1.01456	0.387291	2.61964	0.00880217	0.0324838
Fam110b	15.7358	-1.53561	0.586215	-2.61954	0.00880486	0.0324854
Lrrc39	5.49257	-3.22423	1.23172	-2.61766	0.00885349	0.0326316
Olfr111	6.70176	3.10476	1.18672	2.61625	0.0088901	0.0327499
0610038B21Rik	24.6477	1.28377	0.491064	2.61426	0.00894221	0.0329335
Ptf1aos	4.65215	4.24413	1.62365	2.61395	0.00895026	0.0329548
Opalin	3.88618	3.9857	1.52551	2.6127	0.00898313	0.0330506
Gpnmb	178.165	2.06521	0.791003	2.61087	0.00903111	0.0331934
Sgol2a	30.9671	1.11002	0.425252	2.61025	0.0090475	0.0332145
Hist1h2ab	10.0532	2.54647	0.979589	2.59953	0.00933503	0.0341466
Havcr1	10.1554	2.07134	0.797035	2.5988	0.00935501	0.0342018
Htr2a	34.7894	1.03699	0.399157	2.59796	0.00937804	0.0342437
Klhl30	12.2166	-1.74746	0.672632	-2.59795	0.00937828	0.0342437
Mlip	31.8087	-1.34829	0.519245	-2.59663	0.00941424	0.0343664
Fcrl5	11.5799	1.73167	0.667853	2.59289	0.00951744	0.0346732
Gm10125	4.50761	-3.67333	1.41713	-2.5921	0.00953934	0.0347268
Mkx	6.28767	2.47981	0.956682	2.5921	0.00953921	0.0347268
A530099J19Rik	36.0579	1.12105	0.432565	2.59164	0.00955198	0.0347554
Pcdh15	4.33644	3.07085	1.18572	2.58985	0.00960166	0.0349011
Trim54	10.3165	-1.97574	0.763375	-2.58816	0.00964897	0.0350379
Fam26f	21.2135	1.74886	0.676388	2.58558	0.00972148	0.0352571
Nudt17	30.1879	1.17464	0.454934	2.582	0.00982307	0.035533
Treml1	17.1948	-1.52044	0.589184	-2.58059	0.0098633	0.0356555
Lgi4	47.364	1.0885	0.421998	2.57939	0.00989744	0.035757
Dio2	17.1874	1.48303	0.575052	2.57895	0.00990997	0.0357885
Asgr1	35.2942	-1.13676	0.440979	-2.57782	0.00994266	0.0358708
Kcna6	4.96706	-3.16814	1.22915	-2.57751	0.00995155	0.0358939
Slfn4	205.71	2.42934	0.942935	2.57636	0.00998457	0.0359951
Pgr	28.9663	-1.29778	0.503743	-2.57628	0.00998706	0.0359951
Map3k7cl	39.2227	1.12677	0.437419	2.57594	0.00999669	0.0360119
Mtfr2	11.4212	1.93534	0.751968	2.57369	0.0100619	0.0362019
Cnr2	36.907	-1.07012	0.416166	-2.57138	0.0101294	0.0364175
Aifm3	23.0581	1.26697	0.49304	2.56971	0.0101783	0.0365415
Xkr4	9.61658	-1.97325	0.767894	-2.56969	0.010179	0.0365415
Vstm2a	17.9357	-1.63329	0.636389	-2.5665	0.0102732	0.0367977
4930594C11Rik	24.8126	1.45814	0.571313	2.55225	0.0107028	0.03812
Gm3336	10.5032	1.87665	0.736191	2.54914	0.0107989	0.0383774
Cttnbp2	43.3234	-1.01665	0.399189	-2.54678	0.010872	0.0386088
Wdhd1	18.2777	1.38146	0.542687	2.54559	0.0109094	0.0387045
Bcat1	12.2703	1.83888	0.722701	2.54445	0.010945	0.0388203
Oasl1	48.5896	1.13074	0.44523	2.53968	0.0110955	0.039287
Olfr17	4.32539	4.141	1.63128	2.5385	0.011133	0.0394101
Trim72	31.2002	-1.19248	0.469941	-2.53751	0.0111644	0.0394922
Resp18	10.2243	-1.8993	0.749785	-2.53313	0.0113048	0.0398915
Vstm2b	4.81797	2.88365	1.1388	2.53219	0.0113352	0.0399665
Cbs	14.025	-1.87988	0.744137	-2.52625	0.0115288	0.0405733
Lpar5	21.56	1.1833	0.46848	2.52584	0.0115424	0.0406021
Mrln	7.45303	-2.22035	0.879137	-2.5256	0.0115501	0.0406089
Itih2	23.1149	-1.25531	0.497171	-2.52491	0.0115729	0.0406766
Ifitm1	18.0957	1.61366	0.63945	2.52351	0.0116189	0.0408111
Foxo6	16.6381	-1.55494	0.616334	-2.52288	0.0116397	0.0408643
Hfe2	21.4057	-1.25297	0.497075	-2.5207	0.0117123	0.0410895
Stk36	30.6258	-1.057	0.419723	-2.51832	0.0117915	0.0413371
Dusp27	6.10953	-2.67732	1.06521	-2.51343	0.0119563	0.0418341
Bpifa1	2444.22	-2.37013	0.946044	-2.50531	0.0122345	0.0425611
Gm42293	4.42411	3.17181	1.26657	2.50426	0.012271	0.0426468
Tmem150cos	5.632	3.1461	1.25686	2.50314	0.0123097	0.042761
BC023105	33.4552	1.02641	0.410161	2.50246	0.0123332	0.0428221
Sphkap	12.8836	-1.80146	0.720463	-2.50042	0.0124047	0.0430189
Ryr2	38.0075	-1.17398	0.469686	-2.49949	0.0124371	0.0430836
Gm1968	5.24628	-2.75212	1.10206	-2.49724	0.0125164	0.0432818
Cntn4	21.1177	-1.39696	0.560005	-2.49455	0.0126116	0.0435517
Espl1	8.22212	1.95116	0.782287	2.49418	0.012625	0.0435847
Gm28856	8.58178	1.97637	0.793242	2.49152	0.01272	0.0438602
Recql4	24.5461	1.48127	0.594844	2.49017	0.012768	0.0439842
Cenpw	21.0495	1.19087	0.478386	2.48934	0.0127979	0.0440766
Nim1k	11.2552	1.76289	0.709117	2.48603	0.0129175	0.0444439
Slfn10-ps	28.0394	1.17781	0.474263	2.48346	0.0130112	0.0446945
3425401B19Rik	30.4243	-1.16515	0.469446	-2.48196	0.0130662	0.0448194
Trpv4	31.3742	1.06626	0.429631	2.48181	0.0130717	0.0448239
Ccr9	7.92452	2.27414	0.91656	2.48117	0.0130952	0.0448661
Mb21d1	27.9841	1.14879	0.46354	2.4783	0.013201	0.045143
Olfr1168	4.98499	3.74993	1.51702	2.4719	0.0134395	0.045786
Lonrf2	5.87407	-2.54952	1.03295	-2.46819	0.0135799	0.0461666
Hey2	36.1855	-1.00005	0.40519	-2.46809	0.0135836	0.0461682
2010310C07Rik	7.23555	-2.35926	0.956041	-2.46774	0.013597	0.0462031
Cfap221	14.043	-1.55981	0.63244	-2.46634	0.0136502	0.0463377
Sdhaf2	15.2282	1.52359	0.617771	2.46628	0.0136526	0.0463377
Gnat2	9.91459	2.02079	0.820137	2.46397	0.0137408	0.0466043
Dnah10	44.2161	-1.00285	0.407283	-2.46229	0.0138055	0.046758
Dsn1	35.3366	1.14633	0.4668	2.45572	0.0140604	0.0474772
Dner	12.6002	-1.61782	0.658868	-2.45545	0.0140708	0.0474928
Stil	16.9194	1.5122	0.617657	2.44829	0.0143536	0.0483209
Cyp3a11	4.79343	3.29203	1.34559	2.44654	0.0144236	0.0485116
Calr3	33.4319	-1.01755	0.416073	-2.4456	0.014461	0.0485574
Obscn	23.7833	-1.19315	0.487887	-2.44554	0.0144636	0.0485574
Utf1	4.49742	3.06635	1.25479	2.44372	0.0145366	0.0487447
Amer2	8.85827	2.53938	1.04072	2.44002	0.0146863	0.0491328
Ano5	18.9585	-1.31	0.537118	-2.43894	0.0147304	0.0492349
Cenpu	17.0756	1.3349	0.547725	2.43717	0.0148028	0.0494286
Fosb	13.3708	-1.68414	0.691577	-2.43522	0.0148826	0.0496405
