# Supplementary material for: Nafamostat has anti-asthmatic effects associated with suppressed pro-inflammatory gene expression, eosinophil infiltration and airway hyperreactivity
Source: Front Immunol. 2023 Apr 21;14:1136780. doi: 10.3389/fimmu.2023.1136780 (PMC10160450; doi:10.3389/fimmu.2023.1136780)
Supplement: Supplementary file 4 [file Table_3.xls]

## Sheet: Supplementary table 3
Supplementary Table 3: Gene set enrichment analysis on the KEGG pathways, compared between HDM-sensitized and vehicle control mice
Positively Enriched pathways
ID	Description	setSize	enrichmentScore	NES	pvalue	p.adjust	qvalues	rank	leading_edge	core_enrichment
mmu05310	Asthma	17	0.842581	2.02216	1.53e-05	0.000167373	0.000107101	1838	tags=82%, list=13%, signal=71%	16163/19074/16191/20292/16189/16153/21926/14961/14127/381091/21939/21947/14998/14960
mmu00591	Linoleic acid metabolism	19	0.797493	1.95703	0.000203113	0.00136376	0.000872664	891	tags=47%, list=6%, signal=44%	11687/13112/237625/232889/13098/13114/18784/26970/18782
mmu04061	Viral protein interaction with cytokine and cytokine receptor	76	0.774697	2.39113	1e-10	6.58e-09	4.21e-09	1068	tags=50%, list=8%, signal=46%	20311/20307/12771/20306/20292/20295/20293/20308/20296/16193/330122/56221/20290/14825/12768/20303/55985/20305/16153/12774/15945/20299/12765/20302/12769/213208/20310/21926/12777/17329/12772/12773/16963/16184/20297/56066/56744/50930
mmu04657	IL-17 signaling pathway	77	0.772953	2.38727	1e-10	6.58e-09	4.21e-09	1039	tags=35%, list=8%, signal=33%	16171/20311/16163/20306/16191/20292/16189/20295/17833/20293/20296/16193/330122/14825/16819/17386/16176/15945/20201/20202/20310/21926/17395/20297/50905/26415/15978
mmu04672	Intestinal immune network for IgA production	34	0.772313	2.12239	7.38e-07	1.62e-05	1.04e-05	1838	tags=56%, list=13%, signal=49%	16191/16189/16193/18703/16153/12519/54167/12769/12777/14961/12524/57916/21935/381091/21939/21947/20300/14998/14960
mmu05150	Staphylococcus aureus infection	45	0.754997	2.17227	9.62e-08	2.64e-06	1.69e-06	1838	tags=58%, list=13%, signal=50%	100503970/19204/16153/14131/12260/18815/12267/12630/12266/12796/14961/12262/14289/14130/16409/16670/20344/17175/14129/381091/16414/20345/625018/14998/246256/14960
mmu04740	Olfactory transduction	251	0.750709	2.54992	1e-10	6.58e-09	4.21e-09	2182	tags=69%, list=16%, signal=59%	258683/258198/258523/18314/18373/258484/258825/258524/258937/18307/258399/258529/545205/258333/258679/258640/259040/258689/258676/258650/18312/18348/18369/258554/258838/259014/258593/258273/258103/259116/258918/258947/258933/258316/216783/258668/258678/258408/258717/259124/259089/258025/257959/258148/258753/258238/258528/258373/258710/258318/259038/258430/257971/258634/258617/276865/57271/258139/…
mmu00592	alpha-Linolenic acid metabolism	16	0.735495	1.74424	0.00303162	0.0142486	0.00911764	891	tags=31%, list=6%, signal=29%	237625/232889/18784/26970/18782
mmu04623	Cytosolic DNA-sensing pathway	47	0.69448	2.01116	9.29e-06	0.000105404	6.74e-05	1152	tags=34%, list=8%, signal=31%	16193/20303/16176/26388/15945/383619/404549/77125/15974/66824/12362/54123/58203/15977/56532/15972
mmu04060	Cytokine-cytokine receptor interaction	204	0.68388	2.29708	1e-10	6.58e-09	4.21e-09	1878	tags=48%, list=14%, signal=42%	16171/20311/16163/20307/16165/14562/12771/20306/16191/20292/16189/20295/20293/21942/20308/20296/16193/330122/56221/20290/16178/14825/16181/12768/16192/20303/55985/20305/16153/12774/16176/80901/15945/18413/16160/20299/16323/12765/20302/404549/21943/22163/12769/213208/20310/17082/77125/21949/21941/21926/12777/17329/12983/12772/18053/12986/12773/57916/15974/16963/16184/20297/12982/50905/15977/56066/…
mmu05322	Systemic lupus erythematosus	35	0.682944	1.88547	0.000352677	0.00223136	0.00142784	1838	tags=57%, list=13%, signal=50%	16153/14131/12260/12519/12266/21926/14961/12262/12524/69379/15978/14129/381091/21939/625018/21947/14998/246256/625328/14960
mmu05320	Autoimmune thyroid disease	37	0.682272	1.90004	0.000153715	0.00112383	0.000719135	1838	tags=49%, list=13%, signal=42%	16191/16189/14990/16153/15007/12519/12477/404549/14961/12524/15974/15972/381091/15965/21939/21947/14998/14960
mmu05323	Rheumatoid arthritis	72	0.674471	2.07142	1.76e-07	4.45e-06	2.85e-06	2133	tags=53%, list=15%, signal=45%	16171/20311/20293/20296/16193/330122/14825/16176/12519/242341/11433/12477/20302/21943/20310/21926/14961/13038/12524/20297/15978/381091/16414/17392/140494/12981/21934/66144/11974/14998/16994/21898/14960/13039/114143/11966/24088/27060
mmu05133	Pertussis	62	0.673154	2.02616	1.1e-06	2.13e-05	1.36e-05	1860	tags=39%, list=13%, signal=34%	20311/12269/16193/16153/12260/16176/16160/12266/21926/225471/12262/12475/66824/12362/16409/26415/17087/16414/20387/625018/12367/15900/21898/17874
mmu04610	Complement and coagulation cascades	60	0.670753	2.00835	1.29e-06	2.36e-05	1.51e-05	1720	tags=43%, list=12%, signal=38%	12269/18788/16644/14058/12260/11905/385643/18815/12267/110135/14068/12630/16411/12266/12262/15160/69379/16409/14061/14161/17175/16414/14064/14067/625018/18816
mmu05321	Inflammatory bowel disease	49	0.664916	1.93767	2.09e-05	0.000202314	0.00012946	2101	tags=41%, list=15%, signal=35%	16171/16163/16191/16189/16193/16153/16176/16160/21926/14961/20371/15978/381091/16161/14998/21898/14960/60504/15980/24088
mmu05330	Allograft rejection	35	0.659707	1.82132	0.0010486	0.00584731	0.00374168	1838	tags=46%, list=13%, signal=40%	16191/16189/14990/16153/15007/16160/12519/21926/14961/12524/15978/381091/21939/21947/14998/14960
mmu05134	Legionellosis	50	0.653989	1.90955	9.54e-05	0.000746929	0.000477958	1860	tags=42%, list=13%, signal=36%	16193/330122/14825/16176/16160/12266/20310/21926/12475/66824/12362/16409/17951/17948/16414/268973/15511/193740/12367/21898/17874
mmu05143	African trypanosomiasis	30	0.648939	1.74367	0.00221124	0.0110227	0.00705339	1039	tags=33%, list=8%, signal=31%	16644/16193/16153/385643/16176/16160/11806/21926/20339/15978
mmu05140	Leishmaniasis	63	0.648672	1.95841	1.98e-05	0.000197529	0.000126398	2238	tags=46%, list=16%, signal=39%	16189/16153/14131/16176/16160/12266/21926/13057/17972/14961/17970/17969/16409/26415/15978/14129/381091/16414/13058/14998/21898/246256/14960/17874/17357/15170/15980/24088/16452
mmu03030	DNA replication	32	0.647807	1.75917	0.00323654	0.0147892	0.00946355	3823	tags=69%, list=28%, signal=50%	18974/68240/327762/72151/106344/19075/69263/17218/17219/17215/67153/66979/16881/18969/69724/381760/17220/19891/19076/19718/17216/67967
mmu03010	Ribosome	60	0.623364	1.86646	4.56e-05	0.000405522	0.000259493	4165	tags=77%, list=30%, signal=54%	19934/68172/353242/68565/67941/11837/66448/75398/94063/94061/69527/56282/67681/19951/27050/121022/27395/27207/68735/66242/66483/50529/66419/64657/56284/621697/68611/76846/94062/66258/19946/78523/118451/94066/216767/20054/27397/27398/66292/68537/67707/64659/66481/68463/20044/20103
mmu04620	Toll-like receptor signaling pathway	85	0.621615	1.94252	2.23e-06	3.43e-05	2.2e-05	1860	tags=36%, list=13%, signal=32%	16193/20750/20303/16176/15945/16160/12519/20302/404549/21926/225471/17329/13038/12524/15974/12475/170744/54123/27056/15977/26415/56066/21897/17087/15972/170743/15965/21939/16803/21898/17874
mmu05332	Graft-versus-host disease	32	0.62132	1.68724	0.0057017	0.0231587	0.0148192	1838	tags=41%, list=13%, signal=35%	16193/14990/16176/15007/12519/21926/14961/12524/15978/381091/16643/14998/14960
mmu05340	Primary immunodeficiency	30	0.618012	1.66057	0.00793444	0.0303539	0.0194234	3438	tags=60%, list=25%, signal=45%	54167/12229/57916/17060/22637/16197/11486/21939/21947/22256/12504/16453/16818/12265/12500/72049/19264/227525
mmu04062	Chemokine signaling pathway	158	0.607739	2.01184	1.11e-09	6.1e-08	3.9e-08	1878	tags=32%, list=14%, signal=28%	20311/20307/12771/20306/20292/20295/20293/20308/20296/330122/56221/20290/14825/12768/20303/55985/20305/12774/80901/15945/20299/12765/20302/12769/20310/12777/17329/12772/14191/12773/17969/16963/20297/320207/56066/56744/18753/12458/66102/20309/18796/22324/19354/23832/20300/22376/216869/12776/14710/12766
mmu04625	C-type lectin receptor signaling pathway	97	0.606536	1.92218	3.38e-06	4.49e-05	2.87e-05	1556	tags=26%, list=11%, signal=23%	170780/20295/56644/16193/170779/16153/13654/16176/56620/16160/20299/21926/17474/69810/14127/66824/12362/170786/26415/18753/240354/12795/20963/12051/56619
mmu05152	Tuberculosis	148	0.600365	1.97686	3.91e-09	1.84e-07	1.18e-07	2911	tags=45%, list=21%, signal=36%	170780/56644/16193/170779/16153/14131/13040/16176/16160/242341/16411/12266/404549/21926/12796/14961/14127/15974/12475/14130/16409/17533/170786/15977/26415/21897/15978/13033/14129/240354/15972/381091/16414/12795/20963/22337/140494/16154/15965/56619/12367/12122/16803/14998/21898/246256/12721/14960/17874/170776/114143/15980/24088/27060/16452/108664/12042/21899/16784/69165/16985/11972/332579/12265/21…
mmu03440	Homologous recombination	35	0.595046	1.6428	0.00908161	0.0335713	0.0214822	1339	tags=29%, list=10%, signal=26%	368203/268465/19361/12189/623474/19366/19363/68240/233826/237911
mmu04664	Fc epsilon RI signaling pathway	59	0.586239	1.75335	0.00175781	0.00917966	0.00587404	1580	tags=25%, list=11%, signal=23%	16163/16191/16189/232889/21926/14127/12229/16822/11689/11690/26415/20963/22324/12981/19354
mmu04621	NOD-like receptor signaling pathway	148	0.584696	1.92526	4.05e-08	1.48e-06	9.48e-07	2026	tags=30%, list=15%, signal=26%	100503970/20293/20296/16193/330122/368203/14825/54483/16176/23960/383619/404549/20310/21926/13057/12796/15974/19200/66824/12362/13030/15951/17951/54123/15977/17948/26415/378425/18753/246730/56532/246728/15972/12363/268973/18796/15965/11796/13058/21353/637515/21898/17874/22368/246727
mmu04612	Antigen processing and presentation	54	0.580493	1.71351	0.00264709	0.0129984	0.00831766	3775	tags=59%, list=27%, signal=43%	14990/13040/15007/21926/14961/13030/15978/19141/381091/65972/15511/193740/16643/12504/14998/14960/13039/14828/15018/12265/19186/16149/12317/12010/14972/14827/14991/69717/15039/14964/667977/15000
mmu05144	Malaria	42	0.570499	1.62444	0.00831781	0.0310973	0.0198991	1860	tags=38%, list=13%, signal=33%	20293/20296/16193/16153/16176/21926/17057/20339/20344/15978/21828/16414/21939/21947/21898/17874
mmu03050	Proteasome	38	0.569072	1.5942	0.0132258	0.0444011	0.0284121	4381	tags=66%, list=32%, signal=45%	15978/59029/16913/26444/26443/19175/16912/19170/26445/26441/23997/67089/19186/57296/19166/26440/66413/103554/19172/23996/19177/17463/26446/19171/66997
mmu04613	Neutrophil extracellular trap formation	90	0.567137	1.78294	0.000202024	0.00136376	0.000872664	1835	tags=33%, list=13%, signal=29%	56644/14131/64008/110135/12266/13057/12796/17972/17970/17969/170744/14289/12362/16409/26415/20344/14161/14129/16414/12363/20963/20345/18796/170743/19354/12728/13058/21898/246256/625328
mmu05171	Coronavirus disease - COVID-19	135	0.565373	1.84938	1.93e-06	3.17e-05	2.03e-05	2372	tags=37%, list=17%, signal=31%	20293/20296/16193/14131/12260/16176/12267/110135/15945/16160/23960/17857/12266/404549/21926/12262/15974/170744/69379/12362/14061/19934/15977/26415/20344/14161/246730/17175/246728/15972/20963/17392/68172/12981/170743/15965/625018/67941/11837/13058/21898/17874/11491/246727/24088/19951/27050/18707/27207/66483
mmu00590	Arachidonic acid metabolism	42	0.560412	1.59572	0.0117939	0.0414264	0.0265086	2820	tags=50%, list=20%, signal=40%	11687/11685/237625/21391/232889/13098/54486/18784/26970/18782/11689/23887/14775/64292/12408/17001/75512/109857/18783/96979/14776
mmu05164	Influenza A	129	0.55953	1.82294	5.46e-06	6.41e-05	4.1e-05	2314	tags=29%, list=17%, signal=25%	20293/20296/16193/18815/16176/15945/16160/23960/17857/404549/77125/21926/14961/15974/66824/12362/54123/15977/15978/246730/246728/15972/381091/214523/170743/15965/12367/12122/14998/21898/14960/13665/17874/246727/15980/16452/12018/18707
mmu04380	Osteoclast differentiation	110	0.556453	1.7881	3.77e-05	0.000344228	0.000220271	2353	tags=37%, list=17%, signal=31%	83433/14131/16176/11433/18726/21943/668101/21926/13057/17972/22177/13038/17970/20375/12229/17969/14130/16822/17060/15977/751864/26415/18729/15978/18733/14129/20963/19261/232801/21682/12978/21934/246256/19016/17342/21812/15980/12326/18707/14784/16818
mmu04064	NF-kappa B signaling pathway	89	0.548233	1.72384	0.000193836	0.00136376	0.000872664	3340	tags=43%, list=24%, signal=33%	330122/14825/20303/16176/21943/20310/21926/225471/12229/12475/23882/17060/50930/17087/240354/22637/20963/21939/11796/21947/21934/16803/16994/21898/17874/16818/24099/12042/22329/16992/234779/22030/57913/18034/72049/21929/17096/16177
mmu05162	Measles	124	0.539086	1.74969	0.000110116	0.000842518	0.000539125	2315	tags=30%, list=17%, signal=25%	170780/16193/170779/16176/16160/23960/17857/404549/12448/15974/16184/14130/170786/54123/15977/12447/246730/246728/15972/15511/170743/15965/12566/193740/12502/12367/12122/14694/21898/13665/17874/170776/246727/24088/12018/18707/16453
mmu04142	Lysosome	117	0.536879	1.7347	0.000124237	0.000928957	0.000594438	3557	tags=50%, list=26%, signal=37%	13040/242341/11433/12514/13038/64138/18173/13030/76943/56722/13036/19141/13033/19156/15212/11605/12512/15211/110006/140494/16889/16792/13034/211286/13032/19063/50917/14466/13039/114143/13423/19025/27060/67963/18010/108664/27419/14667/239739/211329/71665/17159/16784/11766/17113/12752/108012/11972/192654/11769/74008/66848/12757/16783/11432/18145/11593/432486
mmu04650	Natural killer cell mediated cytotoxicity	86	0.529842	1.65797	0.000757561	0.00445067	0.00284797	2413	tags=38%, list=17%, signal=32%	404549/21926/22177/14127/15974/26904/12506/16822/16627/15977/20400/15978/15972/16414/22637/20963/22324/12981/15965/19354/16643/12367/12122/77777/246256/15170/23900/15980/18707/14784/12503/16818/18479
mmu04630	JAK-STAT signaling pathway	117	0.522509	1.68827	0.000230021	0.00151354	0.00096851	2342	tags=30%, list=17%, signal=25%	16163/16165/16191/16189/16193/16192/16153/18413/16160/404549/213208/12983/12986/15974/16184/12982/15977/15978/18712/15972/16197/16154/12981/15965/16161/19255/17869/60504/15170/15980/16452/18707/16453/14784/16157
mmu04668	TNF signaling pathway	107	0.522309	1.67296	0.000647958	0.00387597	0.00248022	1686	tags=22%, list=12%, signal=20%	20311/20293/20296/16193/330122/14825/16176/15945/20310/21926/20339/17395/20297/15977/26415/56532/78284/432555/12051/17392/12981/21938/11796/12367
mmu00190	Oxidative phosphorylation	96	0.521427	1.65045	0.00219665	0.0110227	0.00705339	4561	tags=74%, list=33%, signal=50%	242341/22272/66142/140494/67126/67264/66925/230075/66144/11974/68198/57423/68197/12864/12858/114143/11966/66152/12859/66218/27060/66576/67895/225887/17993/108664/76429/66091/11958/12866/28080/72900/11949/54405/17992/12857/69875/66916/11957/11972/110323/66335/67530/74776/228033/66445/66046/11964/66495/227197/67003/73834/66694/17991/66377/12861/333182/68342/66052/78330/67680/68775/67184/66594/68375…
mmu04145	Phagosome	123	0.521173	1.68982	0.000268199	0.00173015	0.00110712	3574	tags=53%, list=26%, signal=40%	170780/56644/14990/20288/170779/14131/13040/15007/242341/12266/13057/17972/14961/17970/17969/12475/14130/16409/17533/170786/14129/381091/21828/16414/67951/140494/226421/20387/66144/11974/13058/14998/21898/246256/12721/14960/170776/22042/13039/114143/11966/24088/27060/15018/108664/21899/16784/17113/69165/11972/66335/21825/11964/12317/22152/14972/73834/16783/14991/69717/57743/11461/22154/15039/14964
mmu01230	Biosynthesis of amino acids	60	0.521081	1.56021	0.00984462	0.0355921	0.0227753	3430	tags=45%, list=25%, signal=34%	11846/230163/11847/74419/209027/12035/18770/217214/257635/83553/107272/11676/243996/12036/20425/19139/18416/15926/56454/100678/108037/14718/56421/231691/21351/107869/67834
mmu04660	T cell receptor signaling pathway	93	0.520985	1.64507	0.00103682	0.00584731	0.00374168	2413	tags=28%, list=17%, signal=23%	16191/16189/18566/16153/12477/54167/21926/16822/26415/15978/240354/22637/22324/12981/21682/18037/21947/12502/12504/15170/18707/14784/12503/16818/12042/18479
mmu05142	Chagas disease	92	0.517609	1.63276	0.00216713	0.0110227	0.00705339	2335	tags=28%, list=17%, signal=24%	20293/20296/16644/16193/16153/12260/385643/16176/16160/12266/20302/21926/14676/12262/15977/26415/15978/18796/12502/21898/17874/21812/15980/24088/18707/12503
mmu04659	Th17 cell differentiation	90	0.517092	1.62561	0.0029235	0.0139396	0.0089199	2353	tags=30%, list=17%, signal=25%	16171/16189/16193/16176/14961/16184/16364/26415/20371/15978/381091/22637/50498/18037/16161/12502/12504/14998/14960/60504/21812/15980/16452/246779/16453/12503/16818
mmu04640	Hematopoietic cell lineage	78	0.516555	1.59675	0.00524994	0.022144	0.0141699	2002	tags=35%, list=14%, signal=30%	16191/16189/16193/16178/16192/16176/21926/14961/12986/12489/12475/16184/16409/12982/14129/381091/12505/14255/16197/12981/12502/12978/12504/14998/14960/14128/22042
mmu05169	Epstein-Barr virus infection	178	0.500145	1.66807	5.06e-05	0.000437798	0.000280146	3607	tags=41%, list=26%, signal=31%	16193/14990/12427/15007/15945/23960/404549/12448/21926/14961/12428/12229/15974/23882/54123/17060/15977/12447/26415/246730/246728/15972/381091/12505/20963/72090/15965/18037/21939/59029/12566/12502/12367/12122/60406/14998/17869/14960/17874/14128/27401/13555/246727/19668/24088/15018/12018/18707/16453/12503/12399/12575/23997/67089/57296/234779/12500/22030/12317/18034/12010/66413/14972/21929/14827/170…
mmu04110	Cell cycle	114	0.497151	1.60313	0.00123161	0.00664264	0.00425061	3362	tags=39%, list=24%, signal=29%	12427/18392/18817/12235/12448/12534/105988/12428/56150/12532/23882/12442/12544/12236/268930/12447/12649/17218/75430/55948/17219/27214/12566/17215/50883/30939/17869/27401/13555/68999/56452/107995/22137/71890/12575/21803/13559/21781/66671/12572/17220/19650/12530/12581
mmu05146	Amoebiasis	79	0.496349	1.53673	0.010591	0.0378745	0.0242358	1822	tags=29%, list=13%, signal=25%	11846/16193/330122/16178/14825/16153/16176/11847/16160/20310/21926/14676/12475/69379/16409/15978/12825/16414/18796/12981/226421/12367/21898
mmu05417	Lipid and atherosclerosis	180	0.495163	1.65373	6.27e-05	0.000528847	0.000338408	2101	tags=28%, list=15%, signal=24%	20293/20296/16193/330122/14825/16176/16160/11806/20302/404549/20310/21926/13057/225471/17972/17970/17969/15974/12475/20339/66824/12362/17395/54123/15977/26415/20344/17087/15972/17392/15511/18796/22324/15965/21939/21947/193740/12367/12122/13058/16803/21353/21898/238055/13665/17874/19016/215449/14828/24088
mmu04936	Alcoholic liver disease	121	0.470296	1.52311	0.00562405	0.0231289	0.0148001	1860	tags=21%, list=13%, signal=19%	16171/16193/330122/14825/12260/16176/12267/16160/12266/404549/20310/21926/12262/15974/12475/15977/26415/17087/15972/15965/625018/12367/16803/72535/21898/17874
mmu04217	Necroptosis	105	0.463199	1.48142	0.0128529	0.0435939	0.0278956	2315	tags=23%, list=17%, signal=19%	11687/16176/232889/404549/77125/21926/225471/15974/66824/12362/58203/15977/15978/56532/15972/15965/11796/12122/13058/21898/74568/15980/16452/16453
mmu05203	Viral carcinogenesis	156	0.456513	1.50962	0.00515898	0.0220429	0.0141052	3730	tags=37%, list=27%, signal=27%	12771/20259/14990/12427/12774/13654/15007/242341/12266/12448/12534/12428/12773/54123/12447/78284/12649/20963/110957/12566/12367/18970/14534/12776/27401/19668/107995/15018/12018/235459/26427/18707/16453/14784/23894/12575/11972/12015/114713/68153/22030/18034/14972/19650/17096/66973/14991/69717/12028/231991/15039/12540/14964/19106/16391/22029/667977
mmu05167	Kaposi sarcoma-associated herpesvirus infection	163	0.447971	1.48657	0.00649827	0.0254516	0.0162864	2314	tags=22%, list=17%, signal=19%	12771/16193/330122/14990/14825/12768/57781/12774/15007/12266/404549/239849/20310/12524/12773/15974/320207/54123/15977/26415/15972/20963/12981/15965/12367/12122/12776/17869/14710/104709/13555/16452/15018/30955/12018/18707
mmu05161	Hepatitis B	141	0.442702	1.45252	0.0120187	0.0416227	0.0266343	2332	tags=23%, list=17%, signal=20%	16193/12427/13654/404549/12448/11799/21926/225471/12428/15974/17395/54123/15977/12447/26415/78284/15972/110957/15965/12566/12367/12122/17869/21898/17874/13555/21812/24088/16452/26427/18707/16453/14784
Negatively Enriched Pathways
ID	Description	setSize	enrichmentScore	NES	pvalue	p.adjust	qvalues	rank	leading_edge	core_enrichment
mmu05412	Arrhythmogenic right ventricular cardiomyopathy	60	-0.610117	-2.41624	1.13e-08	4.65e-07	2.97e-07	2650	tags=55%, list=19%, signal=45%	20541/21414/21416/21415/12296/67451/216033/110891/12289/12385/11938/16398/12293/16403/53313/16842/192897/13138/16400/13511/16480/13405/12558/20191/109620/24053/16773/11937/241226/16399/109700/11472/319480
mmu04923	Regulation of lipolysis in adipocytes	47	-0.595534	-2.23271	4.16e-06	5.27e-05	3.37e-05	2347	tags=45%, list=17%, signal=37%	16369/23797/16890/384783/18708/210044/18160/16337/11515/11514/11554/19091/104110/14311/11555/224129/103968/230899/16367/11556/19092
mmu05414	Dilated cardiomyopathy	73	-0.561782	-2.30563	4.6e-08	1.51e-06	9.69e-07	2012	tags=45%, list=15%, signal=39%	110891/12289/21808/210044/17897/11938/16398/17868/12293/16403/53313/21924/11515/192897/13138/16400/11514/11554/13405/20191/104110/224129/24053/16773/21954/11937/241226/16399/17888/109700/22138/18821/319480
mmu04713	Circadian entrainment	70	-0.523072	-2.13275	2.3e-06	3.43e-05	2.2e-05	3441	tags=70%, list=25%, signal=53%	73086/18751/18749/14810/14814/14697/26417/18795/14688/18747/14702/16438/11512/18798/12288/16521/16440/18752/14677/66066/108058/18797/18627/14682/12289/234889/14281/210044/18628/11517/18750/12323/14681/14709/53623/18626/70729/11515/11514/239556/19091/20191/104110/224129/14813/16519/14799/19092/14811
mmu04512	ECM-receptor interaction	72	-0.519429	-2.13061	3.41e-06	4.49e-05	2.87e-05	1543	tags=47%, list=11%, signal=42%	21826/11603/16782/16776/16398/226519/16403/242022/16777/231470/12827/12830/75209/192897/13138/16400/12829/64051/23928/21827/243816/114249/16773/16779/241226/16399/22370/15530/16774/109700/12828/54368/81877/319480
mmu05410	Hypertrophic cardiomyopathy	69	-0.492566	-2.00227	1.94e-05	0.000197529	0.000126398	2012	tags=43%, list=15%, signal=37%	110891/12289/21808/108079/17897/11938/16398/17868/12293/16403/53313/21924/13614/192897/13138/16400/13405/20191/241113/24053/16773/21954/11421/11937/241226/16399/17888/109700/22138/319480
mmu04360	Axon guidance	156	-0.487592	-2.25444	1e-10	6.58e-09	4.21e-09	2673	tags=44%, list=19%, signal=36%	18762/108058/170758/20355/268902/13800/13836/231148/13845/22253/226251/13844/18186/14083/19206/16728/18708/50780/18844/73181/17974/20563/117606/12162/12167/53972/69632/117600/13835/18750/93742/12323/18846/107449/22063/20346/19876/20187/244058/13846/18803/18007/22065/20350/13642/13641/12934/20360/235611/243743/223881/20564/57764/238057/20358/20348/93737/218877/12168/13848/20347/18208/22068/13838/6…
mmu04911	Insulin secretion	66	-0.462201	-1.85839	8.62e-05	0.000691942	0.000442772	3441	tags=55%, list=25%, signal=41%	11512/18798/12288/68667/16440/18752/14672/11928/108058/18797/208647/14682/22318/12289/210044/19339/11517/18750/98660/12323/27222/84036/11515/11514/20927/20191/104110/103988/224129/12425/140492/56508/12671/14652/11932/16531
mmu04520	Adherens junction	61	-0.458103	-1.81726	0.000454912	0.00282389	0.001807	2613	tags=54%, list=19%, signal=44%	71740/60595/242687/12914/20779/13866/19268/170758/21414/12550/328572/21416/21415/17128/58235/20583/216033/17127/12385/58998/73178/16337/93742/13649/380928/20613/20411/16842/21872/16001/22330/19274/19263
mmu04916	Melanogenesis	78	-0.453783	-1.89032	3.15e-05	0.000296113	0.000189482	2774	tags=41%, list=20%, signal=33%	22411/108058/17311/21414/18797/328572/21416/21415/208647/14682/14362/14368/210044/18750/12323/14681/14369/13614/16842/11515/216795/11514/14366/22422/104110/16590/224129/22416/13618/22414/22421/22410
mmu04390	Hippo signaling pathway	125	-0.442522	-1.98781	6.75e-07	1.59e-05	1.01e-05	2788	tags=43%, list=20%, signal=35%	27373/22411/16798/18762/21414/12550/12444/21416/21415/17128/14633/14362/12160/20583/216033/22601/12234/21808/14368/27494/18759/17127/12385/12162/12167/72293/319710/12159/14164/93742/209456/211652/93960/50523/14369/16475/17131/16842/216795/12156/14366/21676/22422/238057/93737/12168/22416/22062/72930/22414/22421/23805/12161/22410
mmu04213	Longevity regulating pathway - multiple species	54	-0.442238	-1.70971	0.003223	0.0147892	0.00946355	2589	tags=41%, list=19%, signal=33%	13688/12955/16369/15512/23797/384783/18708/12359/108079/210044/16337/93759/56484/11515/11514/16001/56458/104110/241113/224129/16367/15376
mmu04330	Notch signaling pathway	51	-0.426672	-1.62462	0.0097645	0.0355921	0.0227753	3585	tags=49%, list=26%, signal=36%	18223/16450/12914/103806/15205/80904/20238/20602/13388/328572/433586/16449/18222/21885/21888/52335/18129/270118/15213/18132/15214/54485/56198/18128/18131
mmu04310	Wnt signaling pathway	136	-0.419631	-1.90738	9.81e-07	2.02e-05	1.29e-05	2788	tags=41%, list=20%, signal=33%	27373/22411/20317/108058/170758/21414/18797/328572/12444/229658/21416/21415/17128/93840/21885/14362/208846/494504/67772/21888/16476/12234/14368/73181/17127/72293/207742/18750/12323/18163/20187/407821/20671/93960/14369/76441/16842/16973/216795/53627/77583/14366/54612/22422/319478/243548/26414/192199/22416/24117/106042/22414/329252/22421/23805/22410
mmu04927	Cortisol synthesis and secretion	49	-0.416661	-1.57328	0.0151091	0.049709	0.0318087	3441	tags=53%, list=25%, signal=40%	16438/11512/18798/12288/16440/14672/16835/18514/18797/20683/208647/14682/12289/210044/16439/20845/11515/218461/11514/239556/15370/104110/224129/11607/16526/15493
mmu04261	Adrenergic signaling in cardiomyocytes	120	-0.41345	-1.84382	1.78e-05	0.000188851	0.000120845	2650	tags=37%, list=19%, signal=30%	20541/108058/11464/18797/12296/21956/208647/14682/23797/110891/12289/210044/381290/223864/17897/11938/18750/399548/12043/98660/12323/12293/235542/53313/27222/21924/11515/11514/11554/20191/104110/11555/224129/11607/56508/11550/20272/21954/11937/11932/72930/17888/11549/18821
mmu04510	Focal adhesion	172	-0.412627	-1.94009	8.2e-08	2.45e-06	1.57e-06	2155	tags=35%, list=16%, signal=30%	11855/23797/19699/14083/330662/16476/12826/18708/18590/12929/17898/68794/12334/21894/21826/16782/15234/16776/18750/12043/16398/71785/13649/232906/12927/226519/16403/213435/16777/12827/170736/12830/18591/192897/16400/14205/12389/12829/286940/16542/16001/22330/23928/14254/22339/70549/14257/21827/26414/18595/16773/18596/16779/241226/16399/22370/16774/109700/12828/81877/319480
mmu05217	Basal cell carcinoma	52	-0.411894	-1.578	0.0126292	0.0432812	0.0276955	2774	tags=42%, list=20%, signal=34%	22411/21414/21416/21415/14633/14362/19206/16576/15245/14368/12159/14369/16842/216795/12156/14366/22422/22416/22414/22421/23805/22410
mmu04540	Gap junction	68	-0.409367	-1.65913	0.00433503	0.0192733	0.0123329	1848	tags=32%, list=13%, signal=28%	234889/53857/210044/18590/16439/18750/71785/13649/11515/18591/11514/21872/11554/19091/104110/224129/18595/18596/22153/15560/545486/19092
mmu04970	Salivary secretion	66	-0.399502	-1.60629	0.00156795	0.00832023	0.0053241	1979	tags=35%, list=14%, signal=30%	22318/234889/210044/381290/16439/18750/98660/27222/11830/11515/11514/11554/19091/104110/11555/224129/11550/12671/11932/16531/11556/11549/19092
mmu04024	cAMP signaling pathway	155	-0.390673	-1.81093	2.58e-06	3.7e-05	2.36e-05	2220	tags=33%, list=16%, signal=28%	208647/23797/13617/16890/19206/12289/14062/16476/15245/14281/18708/210044/381290/223864/18160/11517/22355/11938/15166/18577/74055/13616/98660/238871/12323/53313/53623/19013/27222/13614/11515/54611/11514/11554/20191/104110/11555/224129/243764/230899/26414/56508/20606/21954/14652/14813/11937/11932/14799/14811/18821
mmu04020	Calcium signaling pathway	181	-0.389317	-1.82399	1.51e-06	2.62e-05	1.68e-05	2169	tags=39%, list=16%, signal=34%	13867/14682/13617/19713/110891/12289/14062/14165/18802/14172/210044/18590/381290/16439/14173/11938/12372/15234/74055/18750/14164/252972/71785/13649/12323/228550/12373/18049/320404/213435/53313/18803/14184/21924/11515/18591/11514/19220/239556/14205/11554/16542/80903/20191/104110/14254/21390/11555/243764/14186/22339/12425/14257/11607/14180/18595/11550/12671/18596/13618/14813/11937/13869/15560/14573…
mmu04022	cGMP-PKG signaling pathway	134	-0.38228	-1.72703	6.82e-05	0.000560568	0.000358706	3211	tags=45%, list=23%, signal=35%	12062/11941/14673/17260/107589/16440/14672/11928/14677/19055/17258/20541/18797/14886/16369/208647/14682/23797/13617/57080/110891/12289/384783/234889/210044/381290/16439/242202/73181/18160/11938/16337/98660/213435/53313/18754/27222/11515/54611/11514/11554/230103/19091/104110/11555/224129/11607/230899/11550/22068/13618/11937/11932/16367/16531/17888/11556/11549/19092/18821
mmu04015	Rap1 signaling pathway	182	-0.37149	-1.74509	4.73e-06	5.76e-05	3.69e-05	2744	tags=42%, list=20%, signal=34%	14178/110351/18762/17311/170758/18797/12550/19395/13800/74206/18760/26399/13836/14682/23797/14062/217944/18708/14165/14172/210044/18590/12929/18759/223864/21894/14173/240168/217692/11602/16337/15234/11601/74055/18750/14164/93742/71785/13649/14681/14924/12927/18049/18441/18803/65086/14184/76089/11515/244668/18591/11514/14205/16542/16001/80903/14065/11600/104110/16590/14254/93737/224129/14186/22339…
mmu04350	TGF-beta signaling pathway	76	-0.370758	-1.53104	0.00456137	0.0198932	0.0127296	2510	tags=41%, list=18%, signal=34%	328572/268977/17128/20683/11477/66313/12160/230597/23893/21808/13179/17127/12162/68799/12167/110542/12159/18741/12579/244058/18007/17131/12156/238057/17130/207596/12168/84506/11481/55994/12161
mmu04925	Aldosterone synthesis and secretion	79	-0.36356	-1.51582	0.0118361	0.0414264	0.0265086	3441	tags=51%, list=25%, signal=38%	11512/18798/12288/75292/11941/16521/16440/18752/14672/101540/11928/16835/108058/18797/18760/208647/14682/16890/12289/210044/381290/16439/18160/18750/98660/12323/18754/27222/20845/11515/11514/239556/18227/15370/104110/224129/11607/230899/11932/15493
mmu04530	Tight junction	129	-0.355341	-1.60058	0.000549913	0.00335039	0.00214391	3970	tags=48%, list=29%, signal=35%	13383/18747/67268/22350/20869/13043/12443/60595/16412/12739/19878/67374/20779/19053/16800/12741/18016/192786/13866/17698/56449/18762/26401/12740/17886/73608/218518/12480/12289/71908/21873/56492/17999/102098/16476/53857/27494/108079/104027/75723/18759/93742/14924/83814/60363/18754/76089/17475/70737/21872/18260/54357/26408/71960/241113/93737/26414/23828/77579/56332/72930/54420
mmu04724	Glutamatergic synapse	78	-0.354396	-1.4763	0.00712837	0.027591	0.0176554	3600	tags=47%, list=26%, signal=35%	16438/14809/11512/18798/12288/16440/18752/14677/243961/19055/20512/66066/18797/26557/14682/12289/210274/210044/16439/18750/20511/14681/22063/14709/53623/14806/11515/11514/58234/14807/104110/224129/14813/16519/14799/72961/14811
mmu04550	Signaling pathways regulating pluripotency of stem cells	106	-0.348911	-1.53154	0.00580192	0.0232784	0.0148958	2148	tags=27%, list=16%, signal=23%	11477/23797/14362/18708/14368/17127/14173/12167/11906/12159/14369/14184/216795/14366/15394/16001/18423/22422/16880/14186/12168/11481/22416/55994/21386/22414/22421/23805/22410
mmu05224	Breast cancer	121	-0.347059	-1.54927	0.000992381	0.00572795	0.0036653	2612	tags=39%, list=19%, signal=32%	22411/14178/21414/13388/20662/21416/17977/21415/20683/16449/23797/14362/16476/14281/18708/14165/14368/14172/18129/15213/14173/18132/14164/13649/14369/16842/16973/216795/15214/54485/14366/16001/80903/22422/56198/16590/18128/13983/14257/14180/18667/22416/22414/18131/22421/23805/22410
mmu04935	Growth hormone synthesis, secretion and action	96	-0.343888	-1.48439	0.00809576	0.030615	0.0195905	3600	tags=44%, list=26%, signal=33%	16438/12914/20851/74769/11512/56717/18798/12288/16440/18752/14672/14677/14600/26401/18797/20662/328572/26399/16369/208647/14682/23797/14083/12289/384783/14281/18708/210044/12929/16439/18750/12927/18803/11515/11514/16009/104110/224129/26414/14599/20606/16367
mmu04934	Cushing syndrome	124	-0.34199	-1.53294	0.00118227	0.00648277	0.00414831	3125	tags=36%, list=23%, signal=28%	214162/16440/14672/14677/16835/22411/18514/108058/21414/18797/21416/21415/20683/208647/14682/14362/12289/11622/14368/210044/16439/13649/12323/12579/20845/14369/16842/11515/216795/218461/11514/239556/14366/22422/15370/104110/224129/11607/16526/22416/22414/22421/23805/15493/22410
mmu04919	Thyroid hormone signaling pathway	110	-0.312097	-1.36955	0.0148468	0.0493395	0.0315722	3559	tags=50%, list=26%, signal=37%	26417/22417/20466/18519/18795/18747/76199/18706/72472/12443/12914/20181/74769/56717/18798/20779/20185/21834/17978/329650/18752/16410/11928/216154/59024/18797/22084/328572/17977/18641/23797/18642/18708/53901/18802/18129/327987/18132/11938/74055/18750/12159/98660/53313/27222/18803/21833/56458/18128/20183/11937/11932/18131/17888/18821
mmu05207	Chemical carcinogenesis - receptor activation	148	-0.310238	-1.42056	0.00394619	0.0177849	0.0113805	2379	tags=30%, list=17%, signal=25%	109689/12224/67071/16449/208647/23797/12289/16476/14281/13076/18708/14165/11622/14172/18129/210044/14173/18750/12043/13649/71904/68312/14867/19013/11515/14859/11514/54485/11554/80903/104110/14864/11555/224129/13983/22339/14180/13849/18667/20183/14862/11835/71932/13088/11556
mmu05206	MicroRNAs in cancer	141	-0.306691	-1.4006	0.00459539	0.0198932	0.0127296	1872	tags=24%, list=14%, signal=21%	384783/21808/18708/18129/18590/12929/18132/24064/18750/140486/12043/20677/13649/108655/18754/18803/14184/93759/22762/18591/18128/22339/12168/18595/53614/22416/18596/21859/18671/16367/18131/13640/23805/81877
mmu05225	Hepatocellular carcinoma	148	-0.306106	-1.40164	0.00558135	0.0231289	0.0148001	2822	tags=29%, list=20%, signal=23%	83797/22411/14863/21414/67155/20662/21416/21415/17128/239985/93760/70127/23797/14362/21808/18708/14388/14368/17127/29861/15234/18750/13649/21802/68312/14867/18803/14369/16842/16973/216795/14859/14366/16001/22422/14864/22416/14862/16002/22414/22421/23805/22410
mmu04151	PI3K-Akt signaling pathway	283	-0.29393	-1.46435	0.000200438	0.00136376	0.000872664	1543	tags=24%, list=11%, signal=22%	21826/14173/16782/11602/16337/15234/11601/16776/18750/13857/12043/14164/16398/71785/13649/21802/14924/18049/226519/235542/16403/14709/16777/12827/65086/14184/56484/12830/18591/192897/16400/14205/12829/98432/16542/16001/80903/11600/23928/15370/16590/14254/243764/14186/22339/14257/21827/14180/18595/14599/16773/21687/18596/16779/13869/16002/241226/16399/22370/72930/16367/16774/109700/13640/12828/182…
mmu04014	Ras signaling pathway	180	-0.293819	-1.38	0.00597187	0.0236716	0.0151474	1825	tags=26%, list=13%, signal=23%	18708/14165/14388/14172/240057/18590/23871/54601/14173/240168/11602/16337/15234/11601/74055/18750/14164/71785/13649/21802/226525/18049/14709/18803/14184/23872/18591/14205/16542/16001/80903/11600/16590/14254/14186/22339/14257/14180/26414/18595/21687/18596/16002/13640/18212/18205/14811
mmu04010	MAPK signaling pathway	242	-0.272042	-1.33293	0.00279149	0.0135059	0.00864238	2619	tags=31%, list=19%, signal=26%	17311/170758/26401/20662/58231/19395/109689/13714/26399/12296/26407/13836/67071/15512/13867/23797/18015/26412/12289/16476/21808/14281/14165/14172/381921/18590/319520/12929/18218/68794/14173/225028/14013/240168/11602/16337/15234/11601/235584/18750/14164/71785/13649/21802/12293/18049/14184/53608/76089/18591/239556/14205/17762/19252/286940/16542/16001/80903/11600/26408/15370/16590/14254/14186/22339/…
