# Supplementary material for: Nafamostat has anti-asthmatic effects associated with suppressed pro-inflammatory gene expression, eosinophil infiltration and airway hyperreactivity
Source: Front Immunol. 2023 Apr 21;14:1136780. doi: 10.3389/fimmu.2023.1136780 (PMC10160450; doi:10.3389/fimmu.2023.1136780)
Supplement: Supplementary file 5 [file Table_4.xls]

## Sheet: Supplementary table 4
Supplementary Table 4: Gene set enrichment analysis on the KEGG pathways, compared between HDM-sensitized/nafamostat-treated vs. HDM-sensitized mice.
Positively Enriched pathways
ID	Description	setSize	enrichmentScore	NES	pvalue	p.adjust	qvalues	rank	leading_edge	core_enrichment
mmu00430	Taurine and hypotaurine metabolism	11	0.745534	1.99623	0.000866548	0.00850792	0.00644037	986	tags=45%, list=7%, signal=42%	14262/226564/14261/14263/55990
mmu04520	Adherens junction	61	0.561052	2.30568	5.45e-07	2.21e-05	1.67e-05	3077	tags=54%, list=23%, signal=42%	19263/19274/13649/21872/22330/19268/58235/13866/380928/16001/19271/20613/16337/12385/20583/17127/12914/58998/60595/83767/21415/21414/26417/16842/29875/328572/99167/242687/73178/17295/14182/11461/93742
mmu04512	ECM-receptor interaction	72	0.545942	2.27851	1.25e-07	1.01e-05	7.67e-06	3478	tags=60%, list=26%, signal=45%	75209/81877/54368/13406/192897/109700/64051/22370/21828/16774/241226/13138/16403/12842/243816/114249/16779/16420/15530/16399/16400/12643/16782/16777/21827/12830/16402/231470/16775/16398/104099/12829/23928/226519/14268/16404/242022/12845/12843/12833/16780/245026/12826
mmu05412	Arrhythmogenic right ventricular cardiomyopathy	59	0.525888	2.15224	6.28e-06	0.000156466	0.000118442	3127	tags=66%, list=23%, signal=51%	11472/12293/192897/109700/13506/67451/241226/13138/13511/16403/11938/12296/20191/16420/109620/16399/16400/13405/12385/20541/12558/16480/24052/16402/24053/13346/53313/16905/16398/21415/21414/11937/16842/104099/14609/24051/16404/11461/12298
mmu04540	Gap junction	68	0.522559	2.14088	2.07e-06	6.1e-05	4.61e-05	3255	tags=51%, list=24%, signal=39%	22153/15560/19092/19091/13649/18750/224129/21872/18595/11515/71785/545486/18596/16440/234889/18798/11512/16653/26417/18749/210044/16439/53857/20662/14677/14609/18591/18747/14682/104110/18795/23939/14745/227613/18590
mmu04923	Regulation of lipolysis in adipocytes	47	0.516182	2.03142	0.000149749	0.00233233	0.00176554	2750	tags=45%, list=20%, signal=36%	19092/16367/103968/19091/11555/224129/11556/14311/11515/18708/16337/18166/18706/11512/74769/18749/210044/14677/23797/18747/104110
mmu04713	Circadian entrainment	68	0.500047	2.04865	1.01e-05	0.000233444	0.000176714	2760	tags=47%, list=20%, signal=38%	14811/14799/19092/19091/70729/70405/16519/18750/224129/16521/14813/20191/53623/14681/11515/14814/18627/16440/234889/14810/18798/11512/26417/18749/210044/19416/14677/14688/18747/14682/104110/18795
mmu04911	Insulin secretion	65	0.498612	2.07043	2.44e-05	0.000526102	0.000398251	2760	tags=46%, list=20%, signal=37%	116838/12671/84036/140492/16531/98660/103988/12425/18750/224129/231991/11932/20191/11515/14652/16440/18798/56508/11512/26427/140493/208647/18749/210044/20525/22318/18747/14682/104110/18795
mmu05414	Dilated cardiomyopathy	71	0.485132	2.04534	4.37e-06	0.000118026	8.93e-05	3127	tags=61%, list=23%, signal=47%	12293/22138/192897/109700/224129/241226/13138/17868/16403/11938/12296/20191/16420/17897/11515/16399/16400/13405/20541/17888/21924/24052/21808/16402/24053/13346/53313/11512/16905/16398/18749/210044/11937/104099/18747/104110/24051/16404/21954/21809/11461/11464/12298
mmu04340	Hedgehog signaling pathway	49	0.472752	1.83748	0.000500217	0.00578823	0.0043816	4326	tags=63%, list=32%, signal=43%	56788/74770/269878/14725/109689/240888/117606/16576/59056/214897/15245/16568/68897/68525/12234/18749/57810/12444/18747/226861/66313/12043/319757/70425/103583/20747/24069/103236/104318/17237/56637
mmu04915	Estrogen signaling pathway	95	0.46373	2.05466	1.81e-06	5.87e-05	4.44e-05	3113	tags=49%, list=23%, signal=38%	13983/216148/70405/13649/16519/224129/231991/16521/16665/14229/14681/11515/18708/16667/16440/18798/18706/11512/271849/21802/26427/20683/16653/208647/74769/26417/16669/18749/210044/16439/17978/20662/15516/14677/23797/16668/18747/22027/14682/104110/17977/18795/17979/19401/17390/12043/15200
mmu04724	Glutamatergic synapse	76	0.462431	1.95954	3.75e-05	0.000760122	0.000575401	2760	tags=46%, list=20%, signal=37%	14811/72961/14799/243961/20511/210274/16519/18750/224129/14806/14813/53623/14681/11515/14814/16440/19055/14810/18798/11512/14645/105727/22063/26417/18749/210044/16439/14677/14688/58234/18747/26557/14682/104110/18795
mmu04927	Cortisol synthesis and secretion	47	0.46156	1.81646	0.00164811	0.0140523	0.0106374	2760	tags=47%, list=20%, signal=37%	11607/224129/231991/218461/20845/16835/16526/11515/18514/16440/18798/11512/26427/20683/208647/18749/210044/16439/18747/14682/104110/18795
mmu05410	Hypertrophic cardiomyopathy	68	0.443442	1.81674	0.000320221	0.00408328	0.00309098	3220	tags=59%, list=24%, signal=45%	12293/22138/192897/109700/241226/13138/17868/16403/11938/12296/20191/16420/17897/16399/11421/16400/13405/20541/17888/21924/24052/21808/16402/24053/241113/13346/53313/108099/16905/16398/11937/104099/24051/16404/21954/21809/11461/11464/12298/105787
mmu04730	Long-term depression	45	0.443163	1.69734	0.00685824	0.0419258	0.0317372	2760	tags=40%, list=20%, signal=32%	14799/19092/19091/18750/14687/53623/14681/16001/16440/234889/18798/16653/26417/16439/51792/14677/14682/18795
mmu04929	GnRH secretion	49	0.433056	1.68319	0.00254084	0.0191449	0.0144924	2760	tags=47%, list=20%, signal=38%	84036/140492/15166/13983/15165/16519/18750/16521/109689/18708/16440/18798/18706/140493/114229/16653/22063/74769/26417/16439/23797/14682/18795
mmu05206	MicroRNAs in cancer	143	0.427203	2.03061	7.84e-08	8.47e-06	6.41e-06	3255	tags=42%, list=24%, signal=32%	13640/81877/23805/16367/140486/18671/12168/21859/22416/22061/13649/13078/18750/53614/18129/18131/18595/13433/13866/18708/18128/192119/13638/18596/108655/21808/16402/12914/18706/24136/271849/11789/16653/74769/12578/26417/22762/212980/15368/20662/12444/18132/328572/18591/22339/19684/24064/11987/19211/74747/17295/18803/19143/14365/17250/74370/12043/19225/23939/18590
mmu04916	Melanogenesis	79	0.42471	1.80075	0.000193376	0.00272408	0.00206208	2760	tags=47%, list=20%, signal=38%	22422/22421/22414/13618/22416/70405/18750/224129/14366/14681/11515/22418/14368/22410/216795/16590/14369/18798/12914/11512/26427/16653/21415/208647/21414/14362/26417/18749/210044/16842/14677/17311/328572/18747/14682/104110/18795
mmu04924	Renin secretion	54	0.41264	1.67419	0.0064837	0.0403984	0.030581	2760	tags=43%, list=20%, signal=34%	19092/16531/11607/70405/11555/224129/11826/11556/54611/11421/16440/234889/19055/18798/11512/23844/18749/16439/14677/13617/18747/14682/18795
mmu04360	Axon guidance	156	0.403235	1.95905	2.05e-07	1.33e-05	1.01e-05	3403	tags=44%, list=25%, signal=34%	65254/13640/13838/13844/22253/13837/12168/18007/214968/20564/243743/13848/238057/12934/20350/20347/18750/93737/223881/20349/57764/13642/13835/22068/244058/117600/18708/20563/22418/231637/20358/20187/13638/12167/18846/235611/140570/53972/117606/20346/19055/18706/16728/218877/226251/268902/16653/22063/74769/26417/20360/19247/18208/14677/17295/18803/20359/20355/16886/14365/13836/93742/20348/13641/12…
mmu04510	Focal adhesion	173	0.401201	2.09093	3.75e-08	6.08e-06	4.6e-06	3478	tags=47%, list=26%, signal=36%	81877/26414/192897/68794/109700/216148/22370/21828/13649/18750/16774/22330/241226/14254/286940/12389/16403/12842/14205/18595/16779/16420/70549/16399/13866/71785/18708/16001/16400/232906/12643/16782/18596/16777/21827/21894/14257/57257/107746/12830/12334/16402/329251/192176/107589/18706/271849/60595/16775/16398/74769/26417/11855/104099/20662/12829/23928/12444/226519/330662/170736/18591/22339/23797/…
mmu04720	Long-term potentiation	55	0.395052	1.59494	0.00536167	0.0348362	0.0263705	2760	tags=36%, list=20%, signal=29%	14811/14799/70405/18750/67071/14813/14814/16440/19055/14810/18798/12914/16653/26417/18749/16439/328572/18747/14682/18795
mmu04925	Aldosterone synthesis and secretion	77	0.387067	1.63125	0.000953714	0.00882866	0.00668317	2862	tags=39%, list=21%, signal=31%	11941/98660/11607/70405/18750/224129/231991/11932/16521/20845/16835/11515/269060/16440/207728/67972/18798/11512/26427/381290/208647/18749/210044/16439/18747/18227/14682/104110/18795/75292
mmu04970	Salivary secretion	66	0.382683	1.56338	0.00557379	0.0354099	0.0268048	2760	tags=45%, list=20%, signal=36%	12671/19092/11549/16531/11941/98660/19091/70405/11555/18750/224129/11556/11932/74180/11515/20496/16440/67972/234889/18798/11512/381290/18749/210044/22318/16439/18747/14682/104110/18795
mmu05224	Breast cancer	123	0.379464	1.74019	6.62e-05	0.00126264	0.000955798	2938	tags=42%, list=22%, signal=33%	22422/22421/23805/14180/13983/12190/22414/216148/22416/13649/14366/18129/14173/56198/18131/15214/16973/14165/13866/18708/22418/16001/14368/18128/22410/54485/14257/80903/216795/16590/14369/16449/18706/271849/11789/20683/16653/21415/21414/74769/14362/26417/14164/16842/20662/18132/23797/19211/17977/17979/14182/14365
mmu04020	Calcium signaling pathway	177	0.378844	1.98108	7.03e-07	2.53e-05	1.92e-05	2916	tags=42%, list=21%, signal=33%	14811/18049/12669/12671/15560/18212/11549/14180/11941/13618/15566/243764/11607/19220/70405/12425/11555/13649/18750/11556/14254/14173/14813/14205/14573/18595/11938/20191/11515/14165/252972/13866/71785/14186/320404/14814/20541/18596/228550/16440/14257/19882/21924/67972/80903/12373/19055/14810/18798/15464/53313/107589/116873/381290/18749/210044/18802/21390/11937/14164/16439/13617/18591/22339/18747/1…
mmu05215	Prostate cancer	87	0.374759	1.63146	0.00134635	0.0117896	0.00892456	3051	tags=39%, list=22%, signal=31%	11835/56458/13649/231991/18595/13866/71785/18708/16001/17392/18596/104156/12914/18706/21802/26427/16653/21415/208647/21414/74769/26417/16842/20662/15516/328572/18591/13876/23797/22027/19211/14182/19697/12043
mmu04015	Rap1 signaling pathway	182	0.372446	2.01289	3.59e-07	1.66e-05	1.26e-05	3255	tags=38%, list=24%, signal=30%	14811/18049/13640/14180/70405/13649/18750/93737/224129/14254/14293/18441/14173/76089/14205/18595/21687/11600/70549/14681/11515/16399/14165/71785/18708/14186/16001/16337/26399/13638/18596/21894/14257/57257/80903/107746/16590/14810/18798/14065/56508/18706/11512/244668/16653/74769/26417/210044/14164/14677/17311/18591/22339/23797/15234/14682/104110/18795/14924/17295/18803/75292/14182/13836/11461/9374…
mmu05017	Spinocerebellar ataxia	113	0.372022	1.69721	0.000156116	0.00233233	0.00176554	2342	tags=27%, list=17%, signal=22%	14169/14811/14799/26414/26408/29869/18750/14813/11938/53623/18708/19883/22359/14814/100504663/75669/16440/14810/18798/74143/52639/53313/18706/225326/20743/20683/21762/74769/11937/16439
mmu01522	Endocrine resistance	88	0.36957	1.59396	0.00220983	0.0174644	0.0132203	3113	tags=38%, list=23%, signal=29%	26414/13983/216148/13649/224129/18129/18131/11515/13866/18708/16001/18128/54485/16449/18706/11512/271849/20683/16653/74769/12578/26417/18749/210044/20662/18132/23797/18747/104110/17979/17390/12043/15200
mmu04350	TGF-beta signaling pathway	76	0.366689	1.55384	0.00529006	0.0348362	0.0263705	2595	tags=38%, list=19%, signal=31%	12168/18007/12161/238057/55994/12160/12156/17130/18741/244058/13179/11477/12579/12167/11481/68799/207596/21808/17127/14118/12914/17129/17131/20683/17965/26417/51792/14264/328572
mmu04390	Hippo signaling pathway	126	0.353764	1.62417	0.000139444	0.00233233	0.00176554	3403	tags=46%, list=25%, signal=35%	22062/22422/22421/23805/72930/12168/22414/22416/12161/238057/93737/12160/50523/14366/12156/21676/72293/22418/14368/12385/22410/12167/22601/20583/16475/216795/21808/17127/14369/71228/211652/11789/319710/17131/21415/21414/12234/14362/93960/97064/14164/16842/51792/18016/12444/209456/14365/21809/12445/11461/93742/16798/64010/217325/27494/12162/12006/22419
mmu04211	Longevity regulating pathway	81	0.348905	1.50827	0.00761941	0.0457164	0.0346067	3981	tags=46%, list=29%, signal=33%	11450/16367/56458/224129/231991/56484/11515/18708/16001/16337/241113/18706/11512/108099/26427/16653/208647/74769/18749/210044/19017/22084/23797/18747/104110/20656/19697/74370/72993/105787/140742/77683/20869/19079/384783/207565/68465
mmu04934	Cushing syndrome	123	0.345998	1.58672	0.000698826	0.00754732	0.00571321	2760	tags=37%, list=20%, signal=30%	22422/22421/23805/22414/22416/11607/13649/224129/231991/14366/218461/20845/16835/16526/11515/22418/14368/12579/22410/18514/16440/216795/14369/11622/18798/11512/11789/26427/20683/21415/208647/21414/14362/12578/26417/18749/210044/19416/16439/16842/14677/381022/18747/14682/104110/18795
mmu04919	Thyroid hormone signaling pathway	109	0.345979	1.55212	0.000835714	0.00846161	0.00640531	2834	tags=41%, list=21%, signal=33%	20183/56458/98660/72472/18750/11932/18129/53901/18131/11938/18708/18128/21833/17888/26896/13371/327987/216154/18798/12914/53313/18706/20181/16653/74769/26417/18749/18802/20525/18642/11937/17978/22084/329650/18132/76199/328572/23797/18747/20502/18641/17977/18795/18803/17979
mmu04261	Adrenergic signaling in cardiomyocytes	119	0.3455	1.568	0.000900574	0.00858194	0.0064964	2760	tags=37%, list=20%, signal=30%	11549/72930/12293/11941/98660/11607/70405/11555/18750/224129/231991/11932/11938/12296/20191/17897/11515/20541/17888/20272/21924/67972/16535/18798/56508/53313/11512/26427/381290/208647/26417/18749/210044/11937/21770/235542/51792/399548/14677/23797/18747/14682/104110/18795
mmu05226	Gastric cancer	124	0.336741	1.54157	0.000650783	0.00727081	0.0055039	2434	tags=34%, list=18%, signal=28%	22422/20183/22421/23805/14180/218772/18671/22414/216148/22416/13649/14366/14173/16973/14165/13866/18708/22418/14368/12385/12579/22410/16480/80903/216795/21808/17127/14369/14388/18706/20181/271849/11789/16653/21415/21414/74769/14362/26417/14164/16842/20662
mmu04550	Signaling pathways regulating pluripotency of stem cells	107	0.331491	1.51654	0.0018606	0.0154573	0.011701	2166	tags=32%, list=16%, signal=27%	22422/22421/23805/18423/12168/21386/22414/22416/55994/14366/14173/18708/22418/14186/16001/14368/11477/16880/22410/244349/12167/11481/216795/17127/14369/18706/17129/16468/11789/16653/21414/74769/14362/26417
mmu04926	Relaxin signaling pathway	106	0.323396	1.45309	0.00395786	0.027284	0.0206535	2760	tags=33%, list=20%, signal=27%	381489/26414/13618/216148/13649/18750/224129/231991/12842/14205/109689/14681/11515/18708/12830/18798/18706/11512/271849/26427/16653/208647/74769/26417/18749/210044/20662/12829/14677/14688/22339/23797/18747/104110/18795
mmu05207	Chemical carcinogenesis - receptor activation	149	0.317062	1.5055	0.000832769	0.00846161	0.00640531	2750	tags=38%, list=20%, signal=30%	71932/20183/14180/11835/13983/11555/13649/13849/13078/18750/224129/67071/231991/11556/13088/23834/19013/18129/14173/109689/14859/71904/11515/14165/18708/68312/54485/14867/12224/80903/11622/16449/18706/11512/20181/13076/20851/26427/13850/16653/208647/74769/26417/18749/210044/14863/20662/15516/14677/74229/22339/23797/18747/22027/384214/104110
mmu04310	Wnt signaling pathway	135	0.315746	1.47897	0.00221	0.0174644	0.0132203	2189	tags=33%, list=16%, signal=28%	20379/22422/22421/23805/26414/26564/24117/22414/319478/22416/18750/229658/93840/14366/329252/16973/72293/56811/22418/77583/14368/192199/22410/20187/216795/21372/106042/19055/17127/14369/207742/81004/18798/18163/20317/12914/11789/54612/208846/21415/21414/12234/14362/93960/18749
mmu04810	Regulation of actin cytoskeleton	183	0.311616	1.66399	0.0002098	0.0028323	0.00214401	3290	tags=36%, list=24%, signal=28%	12669/12671/23805/14180/71960/192897/109700/242894/243764/13649/77579/22330/241226/14173/16403/18595/14163/16420/16399/14165/71785/18708/14186/231637/16400/232906/18596/57257/80903/16402/329251/20430/107589/18706/17886/11789/60595/544963/16398/16653/83767/74769/26417/14164/20259/329165/104099/20662/330662/227753/29875/18591/19684/242687/73178/14268/16404/16886/14182/404710/11461/17698/14172/14745…
mmu05205	Proteoglycans in cancer	180	0.309867	1.63313	0.000327671	0.00408328	0.00309098	3113	tags=37%, list=23%, signal=29%	22422/22421/68794/21859/22414/22370/22416/13649/22160/18750/14366/286940/12389/15529/14173/12842/11735/14734/15530/13866/18708/13179/22418/16001/14368/22410/16002/16440/57257/216795/14000/21808/16402/329251/192176/14369/14388/18706/14103/16398/16653/74769/14362/26417/18749/83383/12402/19247/16439/20662/29875/22339/19684/23797/18747/14268/15234/17295/18803/14182/14365/11461/66911/17390/17698/15200
mmu04022	cGMP-PKG signaling pathway	132	0.307769	1.43761	0.00358165	0.0257879	0.019521	2760	tags=34%, list=20%, signal=27%	19092/11549/16531/16367/11941/98660/19091/13618/11607/70405/11555/224129/231991/11556/11932/22068/11938/54611/11515/16337/20541/17888/16440/207728/67972/234889/19055/18798/53313/107589/11512/26427/230103/381290/208647/26417/210044/11937/16439/14677/13617/23797/14682/104110/18795
mmu04014	Ras signaling pathway	182	0.302024	1.63229	0.000382508	0.00459009	0.00347463	3255	tags=38%, list=24%, signal=29%	14811/18049/13640/18205/18212/14180/26414/240057/216148/15566/70405/13649/18750/14254/14173/14205/18595/21687/11600/14165/71785/18708/14186/16001/16337/13638/18596/16002/14257/80903/226525/16590/54601/14810/14388/18706/271849/21802/14103/16653/18015/74769/26417/18749/14164/19247/58231/20662/14688/19345/85031/17311/18591/22339/23797/18747/15234/17295/18803/14182/228850/19697/23871/13836/240168/141…
mmu04024	cAMP signaling pathway	155	0.296422	1.43031	0.00392865	0.027284	0.0206535	2750	tags=32%, list=20%, signal=26%	14811/14799/12669/26414/15166/11941/98660/243764/70405/11555/224129/231991/11932/19013/14813/11938/20191/53623/54611/11515/18708/14814/14652/57257/67972/18166/14810/238871/12914/15245/56508/53313/18706/11512/26427/381290/208647/74769/26417/18749/210044/11937/14677/13617/328572/19049/23797/18747/104110
Negatively Enriched pathways
ID	Description	setSize	enrichmentScore	NES	pvalue	p.adjust	qvalues	rank	leading_edge	core_enrichment
mmu04740	Olfactory transduction	188	-0.893669	-2.91455	1e-10	3.24e-08	2.45e-08	514	tags=71%, list=4%, signal=69%	258503/258711/258653/18329/258388/404331/258413/545205/57271/257939/258023/258322/258942/259099/258970/258736/257888/259068/259116/258016/258398/258153/258454/276865/258825/258996/258944/57269/257938/258507/258713/258838/258483/258416/258263/233670/258726/258676/258139/258896/259062/258888/258512/259162/258718/258601/259105/258316/233578/258710/258683/258484/258025/258529/258252/259014/258679/258…
mmu00591	Linoleic acid metabolism	21	-0.777194	-1.94478	8.37e-05	0.00150708	0.00114084	1560	tags=43%, list=11%, signal=38%	26970/13077/11687/69836/18782/13098/237625/13114/13112
mmu05310	Asthma	18	-0.741425	-1.77757	0.00133401	0.0117896	0.00892456	2751	tags=72%, list=20%, signal=58%	15001/14960/14127/21926/13861/21939/21947/20292/19074/16191/16163/14961/16189
mmu03010	Ribosome	60	-0.687024	-2.03591	2.73e-07	1.47e-05	1.12e-05	3581	tags=75%, list=26%, signal=56%	94062/69527/67994/27395/66292/27397/67707/64659/67681/19946/118451/20103/216767/68611/107734/64657/68172/56284/66419/66481/67891/20054/66223/66242/66483/94061/94065/56282/27050/27207/19951/75398/66448/20044/76846/68537/67941/68735/121022/621697/94066/11837/353242/68565/50529
mmu00140	Steroid hormone biosynthesis	25	-0.680187	-1.7698	0.00244216	0.0188395	0.0142613	1413	tags=40%, list=10%, signal=36%	13123/13077/22238/78925/15485/13079/13101/13098/13114/13112
mmu00190	Oxidative phosphorylation	96	-0.559684	-1.74108	0.000158368	0.00233233	0.00176554	3419	tags=54%, list=25%, signal=41%	407785/67184/12859/28080/72900/225887/66144/27060/12858/12866/66495/66335/11958/11957/12861/75406/11949/67680/66916/57423/17992/108664/66925/66218/78330/66694/114143/12864/12865/69802/11972/68197/66594/17991/11974/12857/68198/17995/68342/69875/66142/242341/17993/67126/66152/66576/333182/66237/230075/74776/22272/67264
mmu04610	Complement and coagulation cascades	61	-0.554996	-1.648	0.00262179	0.0193059	0.0146143	2749	tags=43%, list=20%, signal=34%	14161/18793/17194/14068/12509/12262/12260/14064/14061/18792/14058/14069/16644/625018/12269/15160/12258/99571/18816/110135/18815/18788/69379/385643/17175/11905
mmu04060	Cytokine-cytokine receptor interaction	201	-0.437409	-1.42547	0.00537595	0.0348362	0.0263705	2195	tags=32%, list=16%, signal=27%	21926/27279/246779/11705/16197/20309/17082/13607/20306/21935/213208/16196/12777/12986/20290/21939/12768/14562/12982/72049/19116/18053/16182/16192/16963/20295/12773/12774/16170/12458/15978/16193/16994/21942/320100/22163/20293/56221/21950/14825/56708/16190/20311/20305/50905/20308/21943/107527/21949/21947/20292/16165/16160/16191/80901/16163/20297/20307/16157/20300/57916/15965/16189/16171
